# Supplementary material for: Perceived stress, coping mechanisms, and influential factors among undergraduate nursing students during ICU clinical placements: A cross-sectional study
Source: PLoS One. 2025 May 9;20(5):e0323406. doi: 10.1371/journal.pone.0323406 (PMC12063855; doi:10.1371/journal.pone.0323406)
Supplement: S1 Data — (XLSX) [file pone.0323406.s001.xlsx]

## Sheet: Sheet1
ID	Start time	Completion time	Email	Name	Language	Last modified time	I agreed to participate in the study.	What is your age in years?	What is your marital status?	Income (self or family), can be described as	What is your campus of HCT?	In which semester you are?	How many critical care clinical courses you have taken?	Type of ward of the last clinical placement?	What is your current GPA?	Are you interested in nursing?	Lack of experience and ability in providing nursing care and in making judgments	Do not know how to help patients with physio-psycho-social problems	Unable to reach one’s expectations	Unable to provide appropriate responses to doctors’, teachers’, and patients’ questions	Worry about not being trusted or accepted by patients or patients’ family	Unable to provide patients with good nursing care	Do not know how to communicate with patients	Experience difficulties in changing from the role of a student to that of a nurse	Experience discrepancy between theory and practice	Do not know how to discuss patients’ illness with teachers, and medical and nursing personnel	Feel stressed that teacher’s instruction is different from one’s expectations	Medical personnel lack empathy and are not willing to help	Feel that teachers do not give fair evaluation on students	Lack of care and guidance from teachers	Worry about bad grades	Experience pressure from the nature and quality of clinical practice	Feel that one’s performance does not meet teachers’ expectations	Feel that the requirements of clinical practice exceed one’s physical and emotional endurance	Feel that dull and inflexible clinical practice affects one’s family and social life	Experience competition from peers in school and clinical practice	Feel pressure from teachers who evaluate students’ performance by comparison	Feel that clinical practice affects one’s involvement in extracurricular activities	Cannot get along with other peers in the group	Unfamiliar with medical history and terms	Unfamiliar with professional nursing skills	Unfamiliar with patients’ diagnoses and treatments	Feel stressed in the hospital environment where clinical practice takes place	Unfamiliar with the ward facilities	Feel stressed from the rapid change in patient’s condition	To avoid difficulties during clinical practice	To avoid teachers	To quarrel with others and lose temper	To expect miracles so one does not have to face difficulties
2	2024-09-24 14:48:56	2024-09-24 14:57:04	H00420820@hct.ac.ae	Ghaya Ibrahim Hassan Binhanifa Alblooshi	English (United Kingdom)‎		Yes	22 years old	Single	Not enough	Fujairah campus	Semester 8	≥ Three	Critical Care Unit	2.1-3.0	Yes	Sometimes	Always	Never	Never	Barely	Never	Never	Barely	Sometimes	Always	Barely	Never	Never	Never	Sometimes	Rarely	Rarely	Never	Sometimes	Rarely	Rarely	Never	Never	Rarely	Never	Never	Never	Never	Never	Always	Never	Never	Always
3	2024-09-24 14:50:10	2024-09-24 14:58:33	H00415186@hct.ac.ae	Taif Saleh Ahmed Yousif Alsayegh	English (United Kingdom)‎		Yes	23	Single	Enough	Fujairah campus	Semester 8	≥ Three	Critical Care Unit	2.1-3.0	Yes	Sometimes	Frequently	Sometimes	Barely	Barely	Never	Never	Frequently	Always	Barely	Frequently	Barely	Never	Frequently	Always	Rarely	Frequently	Sometimes	Always	Rarely	Frequently	Frequently	Rarely	Rarely	Never	Never	Sometimes	Never	Rarely	Sometimes	Never	Rarely	Sometimes
4	2024-09-24 14:48:53	2024-09-24 15:01:36	H00423292@hct.ac.ae	Fatmah Mohamed Abdulla Al Baaz Alkaabi	English (United Kingdom)‎		Yes	1999	Single	Enough	Fujairah campus	Semester 8	Two	Critical Care Unit	2.1-3.0	Yes	Sometimes	Never	Sometimes	Barely	Barely	Never	Never	Barely	Barely	Sometimes	Never	Sometimes	Barely	Never	Sometimes	Sometimes	Never	Rarely	Never	Never	Never	Never	Rarely	Never	Never	Rarely	Never	Sometimes	Never	Never	Never	Never	Rarely
5	2024-09-24 14:54:23	2024-09-24 15:03:07	H00444069@hct.ac.ae	Shahad Khameis Mohamed Saeed Alyammahi	English (United Kingdom)‎		Yes	22	Single	Enough	Fujairah campus	Semester 8	Two	Critical Care Unit	2.1-3.0	Yes	Barely	Barely	Sometimes	Never	Sometimes	Never	Never	Barely	Barely	Never	Never	Never	Never	Never	Always	Sometimes	Rarely	Sometimes	Frequently	Rarely	Rarely	Rarely	Never	Never	Never	Rarely	Sometimes	Never	Sometimes	Sometimes	Never	Never	Rarely
8	2024-09-30 13:04:35	2024-09-30 13:07:26	anonymous		English (United Kingdom)‎		Yes	23	Single	Enough	Ras Al-Khaimah campus	Semester 8	One	Critical Care Unit	2.1-3.0	Yes	Sometimes	Sometimes	Sometimes	Sometimes	Frequently	Sometimes	Frequently	Sometimes	Frequently	Sometimes	Frequently	Frequently	Sometimes	Frequently	Frequently	Frequently	Sometimes	Frequently	Sometimes	Always	Frequently	Always	Sometimes	Sometimes	Sometimes	Sometimes	Sometimes	Sometimes	Sometimes	Sometimes	Sometimes	Sometimes	Sometimes
9	2024-09-30 13:08:37	2024-09-30 13:11:37	anonymous		English (United Kingdom)‎		Yes	22	Single	Enough	Ras Al-Khaimah campus	Semester 8	Two	Non-Critical Care Unit/Ward	3.1-4.0	Yes	Barely	Sometimes	Sometimes	Sometimes	Frequently	Frequently	Frequently	Barely	Frequently	Always	Always	Always	Frequently	Frequently	Sometimes	Frequently	Always	Frequently	Frequently	Always	Always	Always	Always	Always	Always	Always	Always	Always	Always	Frequently	Always	Always	Always
10	2024-09-30 13:17:50	2024-09-30 13:22:04	anonymous		English (United Kingdom)‎		Yes	22	Single	Not enough	Ras Al-Khaimah campus	Semester 8	One	Critical Care Unit	2.1-3.0	Yes	Frequently	Sometimes	Sometimes	Sometimes	Frequently	Sometimes	Sometimes	Sometimes	Frequently	Sometimes	Barely	Never	Never	Never	Frequently	Frequently	Frequently	Frequently	Frequently	Sometimes	Sometimes	Sometimes	Sometimes	Rarely	Rarely	Rarely	Rarely	Rarely	Rarely	Sometimes	Sometimes	Sometimes	Sometimes
11	2024-09-30 15:02:56	2024-09-30 15:04:25	anonymous		English (United Kingdom)‎		Yes	22	Single	Enough	Ras Al-Khaimah campus	Semester 8	Two	Critical Care Unit	2.1-3.0	Yes	Always	Always	Always	Always	Always	Always	Always	Always	Always	Always	Always	Always	Always	Always	Always	Always	Always	Always	Always	Always	Always	Always	Always	Always	Always	Always	Always	Always	Always	Always	Always	Always	Always
12	2024-09-30 14:49:59	2024-09-30 15:09:06	anonymous		English (United Kingdom)‎		Yes	23	Single	Not enough	Ras Al-Khaimah campus	Semester 8	One	Critical Care Unit	2.1-3.0	Yes	Sometimes	Frequently	Always	Always	Frequently	Always	Frequently	Always	Frequently	Always	Always	Frequently	Always	Always	Always	Always	Frequently	Frequently	Frequently	Always	Rarely	Frequently	Never	Never	Never	Never	Never	Never	Never	Rarely	Rarely	Never	Never
13	2024-10-01 14:18:10	2024-10-01 14:19:35	anonymous		English (United Kingdom)‎		Yes	20	Single	Enough	Ras Al-Khaimah campus	Semester 8	≥ Three	Critical Care Unit	2.1-3.0	Yes	Sometimes	Sometimes	Sometimes	Sometimes	Sometimes	Sometimes	Sometimes	Sometimes	Sometimes	Sometimes	Sometimes	Sometimes	Sometimes	Sometimes	Sometimes	Sometimes	Sometimes	Sometimes	Sometimes	Sometimes	Sometimes	Sometimes	Sometimes	Sometimes	Sometimes	Sometimes	Sometimes	Sometimes	Sometimes	Sometimes	Sometimes	Sometimes	Sometimes
14	2024-10-01 14:18:09	2024-10-01 14:19:53	anonymous		English (United Kingdom)‎		Yes	21	Single	Enough	Ras Al-Khaimah campus	Semester 7	One	Non-Critical Care Unit/Ward	2.1-3.0	Yes	Sometimes	Sometimes	Sometimes	Sometimes	Sometimes	Sometimes	Sometimes	Sometimes	Sometimes	Sometimes	Sometimes	Sometimes	Sometimes	Sometimes	Sometimes	Sometimes	Sometimes	Sometimes	Sometimes	Sometimes	Sometimes	Sometimes	Sometimes	Sometimes	Sometimes	Sometimes	Sometimes	Sometimes	Sometimes	Sometimes	Sometimes	Sometimes	Sometimes
15	2024-10-01 14:18:49	2024-10-01 14:26:24	anonymous		English (United Kingdom)‎		Yes	20	Single	Enough	Ras Al-Khaimah campus	Semester 7	Two	Non-Critical Care Unit/Ward	2.1-3.0	Yes	Barely	Sometimes	Barely	Barely	Barely	Never	Never	Never	Barely	Barely	Barely	Barely	Barely	Barely	Always	Always	Always	Always	Always	Sometimes	Always	Always	Sometimes	Rarely	Rarely	Rarely	Frequently	Frequently	Frequently	Always	Sometimes	Rarely	Sometimes
16	2024-10-01 14:18:28	2024-10-01 14:35:11	anonymous		English (United Kingdom)‎		Yes	21	Single	Enough	Ras Al-Khaimah campus	Semester 7	One	Non-Critical Care Unit/Ward	3.1-4.0	Yes	Sometimes	Sometimes	Frequently	Frequently	Frequently	Frequently	Frequently	Frequently	Frequently	Frequently	Frequently	Frequently	Frequently	Frequently	Frequently	Frequently	Frequently	Frequently	Frequently	Frequently	Frequently	Frequently	Frequently	Frequently	Frequently	Frequently	Frequently	Frequently	Frequently	Frequently	Frequently	Frequently	Frequently
17	2024-10-01 16:06:42	2024-10-01 16:09:00	anonymous		English (United Kingdom)‎		Yes	22	Single	Enough	Fujairah campus	Semester 8	≥ Three	Critical Care Unit	3.1-4.0	Yes	Sometimes	Always	Sometimes	Barely	Sometimes	Barely	Frequently	Sometimes	Sometimes	Sometimes	Sometimes	Sometimes	Sometimes	Sometimes	Sometimes	Sometimes	Sometimes	Sometimes	Sometimes	Sometimes	Sometimes	Sometimes	Sometimes	Sometimes	Sometimes	Sometimes	Sometimes	Sometimes	Sometimes	Sometimes	Sometimes	Sometimes	Sometimes
18	2024-10-01 16:12:43	2024-10-01 16:14:27	anonymous		English (United Kingdom)‎		Yes	22	Single	Enough	Fujairah campus	Semester 8	≥ Three	Non-Critical Care Unit/Ward	3.1-4.0	No	Barely	Barely	Sometimes	Barely	Sometimes	Barely	Sometimes	Barely	Sometimes	Sometimes	Sometimes	Sometimes	Sometimes	Barely	Sometimes	Rarely	Sometimes	Rarely	Sometimes	Sometimes	Sometimes	Rarely	Sometimes	Sometimes	Rarely	Sometimes	Sometimes	Rarely	Sometimes	Rarely	Sometimes	Rarely	Never
19	2024-10-03 09:08:38	2024-10-03 09:26:53	anonymous		English (United Kingdom)‎		Yes	23	Single	Enough	Fujairah campus	Semester 8	≥ Three	Critical Care Unit	2.1-3.0	Yes	Never	Never	Never	Never	Never	Never	Barely	Never	Barely	Never	Barely	Barely	Sometimes	Barely	Never	Rarely	Never	Never	Rarely	Never	Never	Never	Rarely	Never	Never	Never	Rarely	Never	Never	Never	Never	Never	Never
20	2024-10-03 12:34:01	2024-10-03 12:37:49	anonymous		English (United Kingdom)‎		Yes	24	Single	Enough	Fujairah campus	Semester 7	One	Non-Critical Care Unit/Ward	2.1-3.0	Yes	Sometimes	Sometimes	Sometimes	Sometimes	Always	Sometimes	Never	Never	Never	Sometimes	Sometimes	Sometimes	Never	Never	Always	Sometimes	Sometimes	Sometimes	Sometimes	Sometimes	Sometimes	Sometimes	Sometimes	Sometimes	Sometimes	Sometimes	Sometimes	Sometimes	Sometimes	Sometimes	Sometimes	Sometimes	Sometimes
21	2024-10-03 12:36:54	2024-10-03 12:42:44	anonymous		العربية		Yes	23	Single	Enough	Fujairah campus	Semester 7	Two	Critical Care Unit	2.1-3.0	Yes	Barely	Never	Never	Never	Barely	Never	Never	Never	Barely	Never	Never	Never	Sometimes	Barely	Always	Rarely	Never	Never	Never	Never	Rarely	Never	Never	Never	Never	Never	Rarely	Never	Never	Sometimes	Sometimes	Sometimes	Sometimes
22	2024-10-03 18:57:15	2024-10-03 18:58:46	anonymous		English (United Kingdom)‎		Yes	4	Single	Enough	Fujairah campus	Semester 7	One	Critical Care Unit	3.1-4.0	Yes	Sometimes	Sometimes	Sometimes	Sometimes	Sometimes	Sometimes	Sometimes	Sometimes	Sometimes	Sometimes	Sometimes	Sometimes	Sometimes	Sometimes	Sometimes	Sometimes	Sometimes	Sometimes	Sometimes	Sometimes	Sometimes	Sometimes	Sometimes	Sometimes	Sometimes	Sometimes	Sometimes	Sometimes	Sometimes	Sometimes	Sometimes	Sometimes	Sometimes
23	2024-10-03 19:15:10	2024-10-03 19:16:52	anonymous		English (United Kingdom)‎		Yes	22	Single	Not enough	Fujairah campus	Semester 7	Two	Non-Critical Care Unit/Ward	2.1-3.0	Yes	Sometimes	Sometimes	Barely	Frequently	Sometimes	Sometimes	Sometimes	Frequently	Sometimes	Sometimes	Frequently	Barely	Frequently	Frequently	Sometimes	Rarely	Rarely	Frequently	Frequently	Sometimes	Rarely	Rarely	Sometimes	Sometimes	Sometimes	Sometimes	Rarely	Sometimes	Sometimes	Rarely	Sometimes	Frequently	Frequently
24	2024-10-03 22:35:24	2024-10-03 22:35:58	anonymous		English (United Kingdom)‎		Yes	21	Single	Enough	Fujairah campus	Semester 7	One	Critical Care Unit	3.1-4.0	Yes	Sometimes	Sometimes	Sometimes	Sometimes	Sometimes	Sometimes	Sometimes	Sometimes	Sometimes	Sometimes	Sometimes	Sometimes	Sometimes	Sometimes	Sometimes	Sometimes	Sometimes	Sometimes	Sometimes	Sometimes	Sometimes	Sometimes	Sometimes	Sometimes	Sometimes	Sometimes	Sometimes	Sometimes	Sometimes	Sometimes	Sometimes	Sometimes	Sometimes
25	2024-10-07 14:58:34	2024-10-07 15:00:20	anonymous		English (United Kingdom)‎		Yes	22	Single	Enough	Fujairah campus	Semester 8	Two	Non-Critical Care Unit/Ward	3.1-4.0	Yes	Always	Always	Always	Always	Always	Always	Always	Always	Always	Always	Always	Always	Always	Always	Always	Always	Always	Always	Always	Always	Always	Always	Always	Always	Always	Always	Always	Always	Always	Always	Always	Always	Always
26	2024-10-07 15:11:25	2024-10-07 15:12:54	anonymous		العربية		Yes	21	Married	Enough	Fujairah campus	Semester 7	Two	Critical Care Unit	3.1-4.0	Yes	Frequently	Frequently	Frequently	Frequently	Frequently	Frequently	Frequently	Frequently	Frequently	Frequently	Frequently	Frequently	Frequently	Frequently	Frequently	Frequently	Frequently	Frequently	Frequently	Frequently	Frequently	Frequently	Frequently	Frequently	Frequently	Frequently	Frequently	Frequently	Frequently	Sometimes	Sometimes	Sometimes	Sometimes
27	2024-10-07 15:11:41	2024-10-07 15:13:29	anonymous		English (United Kingdom)‎		Yes	23	Single	Not enough	Fujairah campus	Semester 7	Two	Critical Care Unit	2.1-3.0	Yes	Always	Always	Always	Always	Always	Always	Frequently	Always	Sometimes	Always	Sometimes	Always	Sometimes	Never	Sometimes	Always	Sometimes	Sometimes	Never	Sometimes	Never	Sometimes	Never	Sometimes	Rarely	Never	Sometimes	Never	Sometimes	Sometimes	Never	Sometimes	Never
28	2024-10-07 15:11:40	2024-10-07 15:13:30	anonymous		English (United Kingdom)‎		Yes	22	Single	Not enough	Fujairah campus	Semester 7	Two	Non-Critical Care Unit/Ward	2.1-3.0	Yes	Always	Barely	Sometimes	Barely	Sometimes	Barely	Sometimes	Sometimes	Sometimes	Sometimes	Frequently	Never	Never	Sometimes	Sometimes	Sometimes	Sometimes	Frequently	Frequently	Always	Frequently	Frequently	Frequently	Frequently	Sometimes	Frequently	Frequently	Sometimes	Rarely	Frequently	Sometimes	Frequently	Frequently
29	2024-10-07 15:11:36	2024-10-07 15:42:53	anonymous		English (United Kingdom)‎		Yes	22	Single	Enough	Fujairah campus	Semester 7	≥ Three	Critical Care Unit	3.1-4.0	Yes	Never	Never	Never	Never	Never	Never	Never	Never	Never	Never	Never	Never	Never	Never	Never	Never	Never	Never	Never	Never	Never	Never	Never	Never	Never	Never	Never	Never	Never	Never	Never	Never	Never
30	2024-10-07 15:50:35	2024-10-07 15:57:27	anonymous		English (United Kingdom)‎		Yes	24	Married	Enough	Fujairah campus	Semester 7	Two	Critical Care Unit	1.1-2.0	No	Sometimes	Sometimes	Sometimes	Sometimes	Sometimes	Sometimes	Sometimes	Sometimes	Sometimes	Sometimes	Sometimes	Sometimes	Sometimes	Sometimes	Sometimes	Sometimes	Sometimes	Sometimes	Sometimes	Sometimes	Sometimes	Sometimes	Sometimes	Sometimes	Sometimes	Sometimes	Sometimes	Sometimes	Sometimes	Sometimes	Sometimes	Sometimes	Sometimes
31	2024-10-07 19:15:06	2024-10-07 19:17:54	anonymous		English (United Kingdom)‎		Yes	23	Single	Enough	Fujairah campus	Semester 7	One	Non-Critical Care Unit/Ward	3.1-4.0	Yes	Barely	Never	Sometimes	Sometimes	Barely	Never	Never	Never	Barely	Barely	Barely	Barely	Barely	Never	Always	Never	Rarely	Rarely	Rarely	Rarely	Rarely	Rarely	Never	Sometimes	Sometimes	Sometimes	Sometimes	Sometimes	Sometimes	Never	Rarely	Rarely	Rarely
32	2024-10-08 10:18:08	2024-10-08 10:27:39	anonymous		English (United Kingdom)‎		Yes	22	Single	Enough	Fujairah campus	Semester 7	≥ Three	Critical Care Unit	3.1-4.0	Yes	Sometimes	Sometimes	Never	Sometimes	Barely	Barely	Never	Always	Barely	Never	Sometimes	Barely	Barely	Barely	Rarely	Rarely	Never	Frequently	Always	Sometimes	Rarely	Always	Never	Sometimes	Rarely	Rarely	Rarely	Sometimes	Frequently	Sometimes	Rarely	Rarely	Sometimes
33	2024-10-08 10:30:09	2024-10-08 10:32:41	anonymous		English (United Kingdom)‎		Yes	23	Single	Enough	Sharjah campus	Semester 8	≥ Three	Non-Critical Care Unit/Ward	2.1-3.0	Yes	Sometimes	Frequently	Frequently	Always	Frequently	Sometimes	Sometimes	Sometimes	Sometimes	Frequently	Frequently	Sometimes	Sometimes	Barely	Frequently	Sometimes	Sometimes	Sometimes	Sometimes	Frequently	Sometimes	Frequently	Sometimes	Sometimes	Sometimes	Sometimes	Sometimes	Sometimes	Sometimes	Sometimes	Sometimes	Sometimes	Sometimes
34	2024-10-08 10:30:22	2024-10-08 10:32:49	anonymous		English (United Kingdom)‎		Yes	24	Single	Not enough	Sharjah campus	Semester 8	One	Critical Care Unit	2.1-3.0	Yes	Always	Always	Always	Never	Sometimes	Sometimes	Sometimes	Barely	Sometimes	Barely	Sometimes	Always	Always	Always	Sometimes	Always	Always	Always	Always	Sometimes	Sometimes	Sometimes	Rarely	Sometimes	Rarely	Sometimes	Sometimes	Rarely	Always	Rarely	Never	Rarely	Rarely
35	2024-10-08 10:30:15	2024-10-08 10:33:07	anonymous		English (United Kingdom)‎		Yes	1999	Single	Enough	Sharjah campus	Semester 8	Two	Non-Critical Care Unit/Ward	2.1-3.0	Yes	Sometimes	Sometimes	Sometimes	Sometimes	Always	Always	Always	Always	Always	Always	Always	Always	Always	Always	Always	Always	Always	Always	Always	Always	Always	Always	Always	Always	Always	Always	Always	Always	Always	Always	Always	Always	Always
36	2024-10-08 10:30:33	2024-10-08 10:33:41	anonymous		English (United Kingdom)‎		Yes	23	Married	Enough	Sharjah campus	Semester 8	One	Critical Care Unit	3.1-4.0	Yes	Sometimes	Sometimes	Sometimes	Sometimes	Sometimes	Sometimes	Sometimes	Frequently	Sometimes	Frequently	Frequently	Frequently	Frequently	Frequently	Frequently	Frequently	Frequently	Frequently	Frequently	Frequently	Frequently	Frequently	Frequently	Frequently	Frequently	Frequently	Frequently	Frequently	Frequently	Frequently	Frequently	Frequently	Sometimes
37	2024-10-08 10:30:40	2024-10-08 10:34:17	anonymous		English (United Kingdom)‎		Yes	22	Single	Enough	Sharjah campus	Semester 8	≥ Three	Critical Care Unit	2.1-3.0	Yes	Sometimes	Barely	Never	Never	Never	Never	Never	Never	Barely	Never	Never	Never	Never	Never	Never	Never	Never	Never	Never	Never	Never	Never	Never	Never	Never	Never	Never	Never	Never	Always	Never	Never	Never
38	2024-10-08 10:31:09	2024-10-08 10:36:19	anonymous		English (United Kingdom)‎		Yes	4	Single	Enough	Sharjah campus	Semester 8	≥ Three	Critical Care Unit	2.1-3.0	Yes	Barely	Sometimes	Never	Never	Never	Never	Barely	Never	Barely	Barely	Barely	Barely	Never	Barely	Never	Rarely	Rarely	Rarely	Rarely	Rarely	Rarely	Rarely	Never	Rarely	Never	Rarely	Never	Rarely	Rarely	Rarely	Rarely	Rarely	Rarely
39	2024-10-08 10:29:01	2024-10-08 10:36:57	anonymous		English (United Kingdom)‎		Yes	22	Single	Enough	Sharjah campus	Semester 8	≥ Three	Non-Critical Care Unit/Ward	2.1-3.0	Yes	Never	Never	Never	Never	Sometimes	Never	Never	Barely	Barely	Barely	Barely	Sometimes	Barely	Sometimes	Always	Always	Frequently	Always	Always	Sometimes	Sometimes	Sometimes	Never	Never	Never	Never	Rarely	Sometimes	Never	Always	Never	Rarely	Never
40	2024-10-08 10:29:50	2024-10-08 10:37:57	anonymous		English (United Kingdom)‎		Yes	24	Single	Enough	Sharjah campus	Semester 8	≥ Three	Non-Critical Care Unit/Ward	2.1-3.0	Yes	Sometimes	Sometimes	Never	Sometimes	Barely	Never	Sometimes	Sometimes	Sometimes	Sometimes	Sometimes	Sometimes	Sometimes	Sometimes	Always	Sometimes	Sometimes	Sometimes	Sometimes	Sometimes	Sometimes	Rarely	Rarely	Rarely	Rarely	Rarely	Sometimes	Never	Sometimes	Sometimes	Sometimes	Sometimes	Sometimes
41	2024-10-08 10:36:39	2024-10-08 10:38:07	anonymous		English (United Kingdom)‎		Yes	21	Single	Enough	Sharjah campus	Semester 7	One	Critical Care Unit	2.1-3.0	Yes	Sometimes	Sometimes	Sometimes	Barely	Sometimes	Sometimes	Sometimes	Sometimes	Sometimes	Sometimes	Sometimes	Sometimes	Sometimes	Sometimes	Sometimes	Sometimes	Sometimes	Sometimes	Sometimes	Sometimes	Sometimes	Sometimes	Sometimes	Sometimes	Sometimes	Sometimes	Sometimes	Sometimes	Sometimes	Sometimes	Sometimes	Sometimes	Sometimes
42	2024-10-08 10:30:51	2024-10-08 10:38:29	anonymous		English (United Kingdom)‎		Yes	21	Single	Not enough	Sharjah campus	Semester 8	One	Non-Critical Care Unit/Ward	2.1-3.0	Yes	Frequently	Barely	Always	Sometimes	Sometimes	Sometimes	Barely	Always	Sometimes	Never	Never	Barely	Never	Never	Sometimes	Sometimes	Rarely	Frequently	Frequently	Always	Rarely	Frequently	Sometimes	Sometimes	Never	Sometimes	Rarely	Never	Rarely	Never	Never	Never	Sometimes
43	2024-10-08 10:30:16	2024-10-08 10:39:05	anonymous		English (United Kingdom)‎		Yes	26	Married	Not enough	Sharjah campus	Semester 8	≥ Three	Critical Care Unit	2.1-3.0	Yes	Frequently	Sometimes	Sometimes	Barely	Sometimes	Frequently	Always	Always	Always	Frequently	Frequently	Frequently	Sometimes	Never	Always	Sometimes	Rarely	Rarely	Rarely	Frequently	Sometimes	Frequently	Never	Rarely	Rarely	Frequently	Sometimes	Never	Never	Rarely	Rarely	Rarely	Rarely
44	2024-10-08 10:29:58	2024-10-08 10:40:46	anonymous		English (United Kingdom)‎		Yes	23	Single	Enough	Sharjah campus	Semester 8	One	Critical Care Unit	2.1-3.0	Yes	Never	Never	Never	Never	Sometimes	Barely	Never	Barely	Sometimes	Barely	Always	Sometimes	Sometimes	Never	Always	Frequently	Sometimes	Sometimes	Sometimes	Frequently	Rarely	Never	Never	Never	Never	Never	Rarely	Never	Sometimes	Rarely	Never	Sometimes	Never
45	2024-10-08 10:38:52	2024-10-08 10:44:44	anonymous		English (United Kingdom)‎		Yes	23	Single	Enough	Sharjah campus	Semester 7	One	Critical Care Unit	2.1-3.0	Yes	Sometimes	Barely	Barely	Barely	Sometimes	Barely	Never	Sometimes	Barely	Never	Sometimes	Sometimes	Sometimes	Barely	Always	Sometimes	Sometimes	Always	Always	Sometimes	Sometimes	Always	Sometimes	Rarely	Rarely	Rarely	Rarely	Rarely	Sometimes	Sometimes	Sometimes	Sometimes	Sometimes
46	2024-10-08 10:30:47	2024-10-08 10:47:12	anonymous		English (United Kingdom)‎		Yes	21	Single	Enough	Sharjah campus	Semester 8	One	Non-Critical Care Unit/Ward	2.1-3.0	Yes	Barely	Barely	Barely	Sometimes	Sometimes	Sometimes	Sometimes	Sometimes	Barely	Never	Barely	Frequently	Never	Never	Frequently	Frequently	Sometimes	Frequently	Sometimes	Rarely	Never	Frequently	Never	Rarely	Rarely	Rarely	Frequently	Rarely	Rarely	Sometimes	Rarely	Never	Never
47	2024-10-08 11:08:04	2024-10-08 11:10:12	anonymous		English (United Kingdom)‎		Yes	23	Single	Enough	Fujairah campus	Semester 8	≥ Three	Critical Care Unit	1.1-2.0	Yes	Sometimes	Sometimes	Frequently	Barely	Never	Barely	Barely	Sometimes	Frequently	Always	Always	Frequently	Sometimes	Sometimes	Sometimes	Rarely	Rarely	Frequently	Rarely	Frequently	Sometimes	Rarely	Sometimes	Sometimes	Sometimes	Rarely	Always	Always	Always	Never	Frequently	Never	Rarely
48	2024-10-09 08:47:04	2024-10-09 08:55:34	anonymous		العربية		Yes	23	Single	Enough	Fujairah campus	Semester 7	One	Critical Care Unit	1.1-2.0	Yes	Always	Always	Always	Always	Always	Always	Always	Always	Always	Always	Always	Always	Always	Always	Always	Always	Always	Always	Always	Always	Always	Always	Always	Always	Always	Always	Always	Always	Always	Always	Always	Always	Always
49	2024-10-09 08:47:00	2024-10-09 08:58:11	anonymous		English (United Kingdom)‎		Yes	24	Married	Enough	Fujairah campus	Semester 7	One	Critical Care Unit	2.1-3.0	Yes	Barely	Sometimes	Sometimes	Sometimes	Barely	Never	Never	Barely	Barely	Barely	Sometimes	Barely	Barely	Never	Sometimes	Sometimes	Rarely	Frequently	Always	Rarely	Sometimes	Frequently	Rarely	Rarely	Never	Rarely	Rarely	Never	Sometimes	Rarely	Rarely	Never	Sometimes
50	2024-10-09 09:18:05	2024-10-09 09:19:46	anonymous		English (United Kingdom)‎		Yes	22	Single	Not enough	Fujairah campus	Semester 8	≥ Three	Critical Care Unit	2.1-3.0	Yes	Sometimes	Barely	Sometimes	Barely	Sometimes	Barely	Sometimes	Sometimes	Barely	Barely	Barely	Sometimes	Sometimes	Sometimes	Sometimes	Sometimes	Sometimes	Rarely	Sometimes	Sometimes	Rarely	Sometimes	Rarely	Sometimes	Sometimes	Sometimes	Rarely	Sometimes	Rarely	Sometimes	Frequently	Sometimes	Frequently
51	2024-10-10 08:13:56	2024-10-10 08:15:12	anonymous		English (United Kingdom)‎		Yes	23	Single	Enough	Fujairah campus	Semester 8	≥ Three	Critical Care Unit	1.1-2.0	Yes	Sometimes	Frequently	Sometimes	Barely	Sometimes	Frequently	Always	Sometimes	Never	Barely	Sometimes	Frequently	Always	Frequently	Always	Frequently	Sometimes	Rarely	Never	Sometimes	Sometimes	Frequently	Frequently	Sometimes	Rarely	Rarely	Sometimes	Rarely	Frequently	Never	Rarely	Sometimes	Frequently
52	2024-10-10 11:00:46	2024-10-10 11:02:44	anonymous		English (United Kingdom)‎		Yes	21	Married	Enough	Fujairah campus	Semester 8	≥ Three	Critical Care Unit	2.1-3.0	Yes	Sometimes	Barely	Frequently	Always	Sometimes	Never	Sometimes	Barely	Always	Frequently	Never	Barely	Sometimes	Barely	Sometimes	Always	Frequently	Never	Sometimes	Rarely	Sometimes	Rarely	Frequently	Never	Rarely	Sometimes	Frequently	Never	Sometimes	Sometimes	Rarely	Frequently	Never
53	2024-10-10 11:00:51	2024-10-10 11:02:47	anonymous		العربية		Yes	22	Single	Enough	Fujairah campus	Semester 8	≥ Three	Critical Care Unit	2.1-3.0	Yes	Barely	Barely	Sometimes	Sometimes	Sometimes	Sometimes	Sometimes	Sometimes	Sometimes	Sometimes	Sometimes	Sometimes	Sometimes	Sometimes	Sometimes	Sometimes	Sometimes	Sometimes	Sometimes	Rarely	Sometimes	Rarely	Sometimes	Rarely	Sometimes	Rarely	Sometimes	Rarely	Rarely	Sometimes	Rarely	Rarely	Sometimes
54	2024-10-10 11:01:15	2024-10-10 11:03:05	anonymous		English (United Kingdom)‎		Yes	22	Single	Enough	Fujairah campus	Semester 8	≥ Three	Critical Care Unit	2.1-3.0	Yes	Sometimes	Sometimes	Never	Sometimes	Never	Sometimes	Never	Sometimes	Frequently	Never	Sometimes	Sometimes	Never	Barely	Sometimes	Frequently	Always	Frequently	Never	Sometimes	Frequently	Frequently	Frequently	Frequently	Sometimes	Rarely	Sometimes	Sometimes	Sometimes	Rarely	Frequently	Sometimes	Sometimes
55	2024-10-10 11:01:31	2024-10-10 11:03:10	anonymous		English (United Kingdom)‎		Yes	22	Married	Enough	Fujairah campus	Semester 8	Two	Non-Critical Care Unit/Ward	2.1-3.0	Yes	Sometimes	Barely	Sometimes	Barely	Sometimes	Barely	Frequently	Barely	Sometimes	Barely	Barely	Sometimes	Sometimes	Sometimes	Rarely	Rarely	Rarely	Sometimes	Sometimes	Rarely	Sometimes	Rarely	Sometimes	Rarely	Sometimes	Rarely	Rarely	Rarely	Sometimes	Sometimes	Rarely	Rarely	Sometimes
56	2024-10-10 11:01:39	2024-10-10 11:03:24	anonymous		English (United Kingdom)‎		Yes	23	Single	Enough	Fujairah campus	Semester 8	≥ Three	Critical Care Unit	2.1-3.0	Yes	Barely	Barely	Barely	Barely	Barely	Barely	Barely	Barely	Barely	Barely	Barely	Barely	Barely	Barely	Rarely	Rarely	Rarely	Rarely	Rarely	Rarely	Rarely	Rarely	Rarely	Rarely	Rarely	Rarely	Rarely	Rarely	Rarely	Rarely	Rarely	Rarely	Rarely
57	2024-10-10 11:02:25	2024-10-10 11:04:06	anonymous		العربية		Yes	22	Single	Enough	Fujairah campus	Semester 8	Two	Critical Care Unit	3.1-4.0	No	Frequently	Sometimes	Barely	Sometimes	Sometimes	Barely	Sometimes	Sometimes	Sometimes	Barely	Barely	Sometimes	Sometimes	Barely	Sometimes	Rarely	Sometimes	Rarely	Sometimes	Rarely	Sometimes	Sometimes	Frequently	Frequently	Frequently	Rarely	Frequently	Frequently	Sometimes	Frequently	Frequently	Frequently	Frequently
58	2024-10-10 11:02:23	2024-10-10 11:06:10	anonymous		English (United Kingdom)‎		Yes	22	Single	Enough	Fujairah campus	Semester 8	One	Critical Care Unit	3.1-4.0	Yes	Barely	Sometimes	Barely	Barely	Barely	Barely	Always	Always	Sometimes	Always	Sometimes	Sometimes	Always	Sometimes	Rarely	Sometimes	Always	Always	Sometimes	Rarely	Frequently	Frequently	Never	Never	Rarely	Sometimes	Sometimes	Sometimes	Rarely	Rarely	Sometimes	Sometimes	Rarely
59	2024-10-10 11:06:41	2024-10-10 11:08:33	anonymous		English (United Kingdom)‎		Yes	23	Married	Enough	Fujairah campus	Semester 8	≥ Three	Critical Care Unit	2.1-3.0	Yes	Sometimes	Frequently	Sometimes	Sometimes	Frequently	Sometimes	Sometimes	Frequently	Sometimes	Frequently	Sometimes	Sometimes	Barely	Frequently	Sometimes	Sometimes	Frequently	Sometimes	Sometimes	Frequently	Rarely	Sometimes	Frequently	Sometimes	Frequently	Sometimes	Sometimes	Frequently	Sometimes	Sometimes	Sometimes	Rarely	Frequently
60	2024-10-10 11:01:47	2024-10-10 11:08:44	anonymous		English (United Kingdom)‎		Yes	22	Single	Enough	Fujairah campus	Semester 8	≥ Three	Critical Care Unit	2.1-3.0	Yes	Frequently	Frequently	Sometimes	Sometimes	Sometimes	Sometimes	Sometimes	Sometimes	Barely	Barely	Barely	Barely	Barely	Sometimes	Sometimes	Sometimes	Sometimes	Rarely	Sometimes	Rarely	Sometimes	Sometimes	Sometimes	Frequently	Sometimes	Sometimes	Sometimes	Rarely	Sometimes	Sometimes	Rarely	Sometimes	Rarely
61	2024-10-10 11:09:57	2024-10-10 11:11:37	anonymous		English (United Kingdom)‎		Yes	22	Single	Enough	Fujairah campus	Semester 8	One	Critical Care Unit	2.1-3.0	Yes	Barely	Barely	Sometimes	Sometimes	Barely	Barely	Sometimes	Barely	Barely	Sometimes	Sometimes	Sometimes	Sometimes	Barely	Rarely	Sometimes	Sometimes	Rarely	Rarely	Sometimes	Rarely	Sometimes	Sometimes	Sometimes	Sometimes	Sometimes	Sometimes	Sometimes	Sometimes	Sometimes	Sometimes	Sometimes	Sometimes
62	2024-10-10 11:09:40	2024-10-10 11:12:53	anonymous		العربية		Yes	22	Single	Enough	Fujairah campus	Semester 8	One	Critical Care Unit	2.1-3.0	Yes	Sometimes	Sometimes	Sometimes	Sometimes	Sometimes	Sometimes	Sometimes	Sometimes	Sometimes	Sometimes	Sometimes	Sometimes	Sometimes	Sometimes	Sometimes	Sometimes	Sometimes	Sometimes	Sometimes	Sometimes	Sometimes	Sometimes	Sometimes	Sometimes	Sometimes	Sometimes	Sometimes	Sometimes	Sometimes	Rarely	Sometimes	Sometimes	Rarely
63	2024-10-10 11:36:45	2024-10-10 11:38:14	anonymous		English (United Kingdom)‎		Yes	25	Single	Enough	Fujairah campus	Semester 8	Two	Critical Care Unit	2.1-3.0	Yes	Sometimes	Sometimes	Sometimes	Sometimes	Sometimes	Sometimes	Sometimes	Sometimes	Sometimes	Sometimes	Sometimes	Sometimes	Sometimes	Sometimes	Sometimes	Sometimes	Sometimes	Sometimes	Sometimes	Sometimes	Sometimes	Sometimes	Sometimes	Sometimes	Sometimes	Sometimes	Sometimes	Sometimes	Sometimes	Sometimes	Sometimes	Sometimes	Sometimes
64	2024-10-10 10:50:08	2024-10-10 11:43:36	anonymous		English (United Kingdom)‎		Yes	20	Married	Enough	Fujairah campus	Semester 7	Two	Critical Care Unit	3.1-4.0	Yes	Sometimes	Sometimes	Sometimes	Sometimes	Sometimes	Sometimes	Sometimes	Sometimes	Sometimes	Sometimes	Sometimes	Sometimes	Frequently	Barely	Frequently	Rarely	Sometimes	Sometimes	Sometimes	Rarely	Sometimes	Sometimes	Sometimes	Rarely	Rarely	Rarely	Sometimes	Sometimes	Sometimes	Sometimes	Sometimes	Sometimes	Sometimes
65	2024-10-10 11:43:15	2024-10-10 11:44:38	anonymous		English (United Kingdom)‎		Yes	8	Divorced	Enough	Fujairah campus	Semester 8	Two	Non-Critical Care Unit/Ward	3.1-4.0	Yes	Always	Always	Always	Always	Always	Always	Always	Always	Always	Always	Always	Always	Always	Always	Always	Always	Always	Always	Always	Always	Always	Always	Always	Always	Always	Always	Always	Always	Always	Always	Always	Always	Always
66	2024-10-10 11:42:33	2024-10-10 11:45:20	anonymous		English (United Kingdom)‎		Yes	23	Married	Enough	Fujairah campus	Semester 8	≥ Three	Critical Care Unit	2.1-3.0	Yes	Barely	Barely	Barely	Barely	Sometimes	Never	Sometimes	Always	Sometimes	Never	Sometimes	Never	Never	Sometimes	Never	Never	Sometimes	Never	Always	Always	Always	Always	Always	Rarely	Rarely	Never	Rarely	Always	Always	Never	Rarely	Rarely	Rarely
67	2024-10-10 11:42:46	2024-10-10 11:46:15	anonymous		English (United Kingdom)‎		Yes	21	Single	Enough	Fujairah campus	Semester 8	≥ Three	Critical Care Unit	2.1-3.0	No	Sometimes	Sometimes	Sometimes	Barely	Frequently	Frequently	Frequently	Frequently	Frequently	Frequently	Sometimes	Frequently	Sometimes	Frequently	Sometimes	Frequently	Sometimes	Frequently	Sometimes	Frequently	Sometimes	Frequently	Sometimes	Frequently	Sometimes	Frequently	Sometimes	Frequently	Sometimes	Sometimes	Frequently	Sometimes	Frequently
68	2024-10-10 11:46:55	2024-10-10 11:49:20	anonymous		العربية		Yes	22	Single	Enough	Fujairah campus	Semester 8	One	Critical Care Unit	2.1-3.0	Yes	Never	Never	Never	Never	Never	Never	Never	Never	Always	Always	Always	Always	Always	Always	Always	Always	Always	Always	Always	Always	Always	Always	Always	Always	Always	Always	Always	Always	Always	Always	Always	Always	Always
69	2024-10-10 11:47:34	2024-10-10 11:51:06	anonymous		العربية		Yes	I am 22 years old /2001	Single	Enough	Fujairah campus	Semester 7	One	Critical Care Unit	2.1-3.0	Yes	Sometimes	Never	Barely	Barely	Never	Barely	Barely	Never	Never	Never	Never	Barely	Barely	Barely	Rarely	Rarely	Rarely	Rarely	Rarely	Rarely	Rarely	Rarely	Rarely	Rarely	Rarely	Rarely	Rarely	Never	Never	Never	Never	Never	Never
70	2024-10-10 11:43:43	2024-10-10 11:52:39	anonymous		English (United Kingdom)‎		Yes	21	Single	Enough	Fujairah campus	Semester 8	≥ Three	Critical Care Unit	2.1-3.0	Yes	Never	Never	Barely	Never	Barely	Never	Never	Never	Barely	Never	Never	Never	Always	Never	Sometimes	Rarely	Rarely	Sometimes	Sometimes	Sometimes	Always	Sometimes	Never	Never	Never	Never	Never	Never	Never	Never	Never	Never	Never
71	2024-10-10 12:02:29	2024-10-10 12:10:41	anonymous		English (United Kingdom)‎		Yes	23	Single	Enough	Fujairah campus	Semester 8	One	Critical Care Unit	2.1-3.0	Yes	Sometimes	Frequently	Barely	Sometimes	Frequently	Barely	Never	Sometimes	Sometimes	Sometimes	Barely	Sometimes	Barely	Sometimes	Sometimes	Rarely	Sometimes	Sometimes	Sometimes	Rarely	Rarely	Sometimes	Sometimes	Sometimes	Sometimes	Sometimes	Sometimes	Sometimes	Sometimes	Rarely	Rarely	Rarely	Rarely
72	2024-10-10 12:05:23	2024-10-10 12:48:03	anonymous		العربية		Yes	21	Single	Enough	Fujairah campus	Semester 7	One	Critical Care Unit	2.1-3.0	Yes	Sometimes	Barely	Barely	Barely	Barely	Barely	Never	Barely	Barely	Barely	Sometimes	Barely	Sometimes	Never	Frequently	Sometimes	Rarely	Sometimes	Sometimes	Rarely	Rarely	Sometimes	Never	Never	Rarely	Rarely	Rarely	Rarely	Rarely	Sometimes	Never	Never	Never
73	2024-10-10 14:14:40	2024-10-10 14:16:59	anonymous		العربية		Yes	22	Single	Enough	Fujairah campus	Semester 8	≥ Three	Critical Care Unit	2.1-3.0	Yes	Always	Always	Frequently	Always	Frequently	Sometimes	Always	Frequently	Always	Sometimes	Always	Always	Frequently	Always	Sometimes	Always	Sometimes	Always	Always	Frequently	Always	Always	Sometimes	Frequently	Always	Always	Always	Frequently	Always	Always	Sometimes	Always	Frequently
74	2024-10-10 14:16:01	2024-10-10 14:18:40	anonymous		English (United Kingdom)‎		Yes	22	Single	Enough	Fujairah campus	Semester 8	≥ Three	Critical Care Unit	2.1-3.0	Yes	Sometimes	Sometimes	Sometimes	Frequently	Sometimes	Frequently	Frequently	Sometimes	Sometimes	Frequently	Sometimes	Sometimes	Barely	Sometimes	Frequently	Sometimes	Frequently	Sometimes	Sometimes	Frequently	Frequently	Sometimes	Frequently	Sometimes	Rarely	Frequently	Sometimes	Sometimes	Sometimes	Sometimes	Frequently	Sometimes	Sometimes
75	2024-10-10 14:19:02	2024-10-10 14:21:15	anonymous		English (United Kingdom)‎		Yes	22	Single	Enough	Fujairah campus	Semester 8	≥ Three	Critical Care Unit	2.1-3.0	Yes	Sometimes	Sometimes	Sometimes	Sometimes	Sometimes	Sometimes	Sometimes	Sometimes	Sometimes	Sometimes	Sometimes	Sometimes	Always	Sometimes	Always	Sometimes	Sometimes	Sometimes	Sometimes	Sometimes	Sometimes	Sometimes	Sometimes	Sometimes	Sometimes	Sometimes	Sometimes	Sometimes	Sometimes	Sometimes	Sometimes	Sometimes	Sometimes
76	2024-10-10 19:37:38	2024-10-10 19:39:04	anonymous		English (United Kingdom)‎		Yes	4	Single	Enough	Ras Al-Khaimah campus	Semester 7	Two	Critical Care Unit	2.1-3.0	Yes	Always	Frequently	Always	Frequently	Frequently	Frequently	Frequently	Frequently	Frequently	Frequently	Frequently	Frequently	Frequently	Frequently	Frequently	Frequently	Always	Always	Always	Frequently	Frequently	Always	Always	Frequently	Frequently	Frequently	Frequently	Frequently	Frequently	Frequently	Always	Frequently	Frequently
77	2024-10-14 20:34:19	2024-10-14 20:35:32	anonymous		English (United Kingdom)‎		Yes	22	Single	Enough	Fujairah campus	Semester 8	≥ Three	Critical Care Unit	3.1-4.0	Yes	Sometimes	Barely	Sometimes	Barely	Sometimes	Sometimes	Sometimes	Sometimes	Barely	Barely	Sometimes	Sometimes	Barely	Barely	Sometimes	Sometimes	Sometimes	Sometimes	Sometimes	Sometimes	Sometimes	Sometimes	Sometimes	Rarely	Rarely	Rarely	Sometimes	Sometimes	Sometimes	Sometimes	Rarely	Sometimes	Sometimes
78	2024-10-15 11:03:33	2024-10-15 11:06:14	anonymous		English (United Kingdom)‎		Yes	24	Single	Not enough	Fujairah campus	Semester 8	Two	Critical Care Unit	2.1-3.0	Yes	Sometimes	Barely	Sometimes	Sometimes	Barely	Sometimes	Frequently	Sometimes	Barely	Frequently	Always	Barely	Sometimes	Frequently	Always	Frequently	Rarely	Rarely	Sometimes	Sometimes	Rarely	Rarely	Sometimes	Sometimes	Always	Always	Sometimes	Sometimes	Sometimes	Sometimes	Rarely	Sometimes	Sometimes
79	2024-10-15 11:51:30	2024-10-15 11:53:39	anonymous		English (United Kingdom)‎		Yes	21	Single	Enough	Fujairah campus	Semester 8	≥ Three	Critical Care Unit	2.1-3.0	No	Never	Never	Never	Sometimes	Sometimes	Never	Sometimes	Barely	Never	Sometimes	Sometimes	Never	Sometimes	Never	Sometimes	Never	Sometimes	Sometimes	Always	Never	Frequently	Never	Never	Frequently	Always	Always	Rarely	Never	Never	Never	Frequently	Sometimes	Sometimes
80	2024-10-15 14:34:57	2024-10-15 14:37:24	anonymous		English (United Kingdom)‎		Yes	23	Single	Enough	Sharjah campus	Semester 7	≥ Three	Critical Care Unit	3.1-4.0	Yes	Never	Never	Barely	Barely	Never	Barely	Sometimes	Sometimes	Frequently	Always	Sometimes	Sometimes	Barely	Barely	Always	Always	Sometimes	Always	Frequently	Always	Always	Always	Frequently	Never	Never	Never	Sometimes	Never	Sometimes	Sometimes	Frequently	Sometimes	Sometimes
81	2024-10-15 17:57:27	2024-10-15 18:03:26	anonymous		English (United Kingdom)‎		Yes	21	Single	Enough	Fujairah campus	Semester 7	≥ Three	Non-Critical Care Unit/Ward	2.1-3.0	Yes	Barely	Barely	Barely	Barely	Barely	Barely	Barely	Barely	Barely	Barely	Barely	Barely	Barely	Barely	Frequently	Rarely	Sometimes	Sometimes	Frequently	Rarely	Sometimes	Frequently	Never	Rarely	Rarely	Sometimes	Rarely	Rarely	Rarely	Sometimes	Sometimes	Never	Rarely
82	2024-10-15 20:38:19	2024-10-15 20:39:35	anonymous		English (United Kingdom)‎		Yes	22	Married	Enough	Ras Al-Khaimah campus	Semester 7	Two	Non-Critical Care Unit/Ward	2.1-3.0	Yes	Never	Sometimes	Sometimes	Never	Barely	Barely	Barely	Never	Frequently	Frequently	Frequently	Barely	Barely	Barely	Sometimes	Sometimes	Always	Always	Never	Frequently	Frequently	Always	Always	Rarely	Sometimes	Rarely	Rarely	Always	Never	Never	Rarely	Sometimes	Frequently
83	2024-10-16 10:06:36	2024-10-16 10:07:55	anonymous		العربية		Yes	21	Single	Enough	Fujairah campus	Semester 7	≥ Three	Critical Care Unit	2.1-3.0	Yes	Barely	Sometimes	Frequently	Frequently	Barely	Sometimes	Sometimes	Sometimes	Sometimes	Barely	Sometimes	Sometimes	Sometimes	Sometimes	Sometimes	Sometimes	Sometimes	Sometimes	Frequently	Sometimes	Rarely	Sometimes	Rarely	Sometimes	Sometimes	Frequently	Sometimes	Rarely	Sometimes	Sometimes	Sometimes	Sometimes	Sometimes
84	2024-10-16 10:57:31	2024-10-16 11:01:12	anonymous		English (United Kingdom)‎		Yes	20	Single	Not enough	Fujairah campus	Semester 7	Two	Critical Care Unit	3.1-4.0	No	Sometimes	Sometimes	Sometimes	Sometimes	Sometimes	Sometimes	Sometimes	Sometimes	Sometimes	Sometimes	Sometimes	Sometimes	Sometimes	Sometimes	Sometimes	Sometimes	Sometimes	Sometimes	Sometimes	Sometimes	Sometimes	Sometimes	Sometimes	Sometimes	Sometimes	Sometimes	Sometimes	Sometimes	Sometimes	Sometimes	Sometimes	Sometimes	Sometimes
85	2024-10-16 11:00:32	2024-10-16 11:05:11	anonymous		English (United Kingdom)‎		Yes	21	Single	Enough	Fujairah campus	Semester 7	One	Critical Care Unit	3.1-4.0	Yes	Barely	Barely	Barely	Barely	Barely	Barely	Barely	Barely	Barely	Barely	Barely	Barely	Barely	Barely	Sometimes	Sometimes	Sometimes	Sometimes	Sometimes	Sometimes	Sometimes	Sometimes	Sometimes	Sometimes	Sometimes	Sometimes	Sometimes	Sometimes	Sometimes	Sometimes	Sometimes	Sometimes	Sometimes
86	2024-10-16 11:00:36	2024-10-16 11:07:18	anonymous		English (United Kingdom)‎		Yes	21	Single	Not enough	Fujairah campus	Semester 7	One	Critical Care Unit	2.1-3.0	Yes	Sometimes	Sometimes	Sometimes	Sometimes	Sometimes	Sometimes	Sometimes	Sometimes	Sometimes	Sometimes	Sometimes	Sometimes	Sometimes	Sometimes	Sometimes	Sometimes	Sometimes	Sometimes	Sometimes	Sometimes	Sometimes	Sometimes	Sometimes	Sometimes	Sometimes	Sometimes	Sometimes	Sometimes	Sometimes	Sometimes	Sometimes	Sometimes	Sometimes
87	2024-10-16 11:42:46	2024-10-16 11:44:21	anonymous		English (United Kingdom)‎		Yes	21	Single	Enough	Fujairah campus	Semester 7	Two	Non-Critical Care Unit/Ward	3.1-4.0	Yes	Sometimes	Sometimes	Sometimes	Sometimes	Sometimes	Sometimes	Sometimes	Sometimes	Sometimes	Sometimes	Sometimes	Sometimes	Sometimes	Sometimes	Sometimes	Sometimes	Sometimes	Sometimes	Sometimes	Sometimes	Sometimes	Sometimes	Sometimes	Sometimes	Sometimes	Sometimes	Sometimes	Sometimes	Sometimes	Sometimes	Sometimes	Sometimes	Sometimes
88	2024-10-16 11:45:23	2024-10-16 11:46:15	anonymous		English (United Kingdom)‎		Yes	26	Single	Enough	Fujairah campus	Semester 8	Two	Non-Critical Care Unit/Ward	2.1-3.0	Yes	Sometimes	Sometimes	Barely	Sometimes	Sometimes	Barely	Sometimes	Barely	Sometimes	Barely	Sometimes	Barely	Sometimes	Barely	Sometimes	Never	Frequently	Sometimes	Sometimes	Sometimes	Rarely	Sometimes	Sometimes	Sometimes	Sometimes	Sometimes	Sometimes	Sometimes	Sometimes	Sometimes	Rarely	Sometimes	Rarely
89	2024-10-16 11:42:50	2024-10-16 11:49:58	anonymous		English (United Kingdom)‎		Yes	20	Single	Enough	Fujairah campus	Semester 7	≥ Three	Critical Care Unit	3.1-4.0	Yes	Sometimes	Sometimes	Sometimes	Sometimes	Sometimes	Sometimes	Sometimes	Sometimes	Sometimes	Sometimes	Sometimes	Sometimes	Sometimes	Sometimes	Sometimes	Sometimes	Sometimes	Sometimes	Sometimes	Sometimes	Sometimes	Sometimes	Sometimes	Sometimes	Sometimes	Sometimes	Sometimes	Sometimes	Sometimes	Sometimes	Sometimes	Sometimes	Sometimes
90	2024-10-16 13:01:02	2024-10-16 13:02:43	anonymous		English (United Kingdom)‎		Yes	23	Single	Enough	Sharjah campus	Semester 8	One	Critical Care Unit	2.1-3.0	Yes	Always	Always	Always	Sometimes	Always	Sometimes	Always	Barely	Always	Sometimes	Always	Always	Sometimes	Always	Always	Sometimes	Always	Rarely	Rarely	Always	Sometimes	Always	Sometimes	Sometimes	Always	Rarely	Rarely	Rarely	Sometimes	Sometimes	Sometimes	Sometimes	Always
91	2024-10-16 14:54:28	2024-10-16 14:57:37	anonymous		English (United Kingdom)‎		Yes	Khadija	Single	Not enough	Ras Al-Khaimah campus	Semester 7	One	Critical Care Unit	2.1-3.0	Yes	Sometimes	Barely	Frequently	Sometimes	Frequently	Sometimes	Frequently	Sometimes	Frequently	Frequently	Frequently	Sometimes	Barely	Sometimes	Sometimes	Sometimes	Sometimes	Rarely	Sometimes	Sometimes	Sometimes	Sometimes	Sometimes	Sometimes	Frequently	Rarely	Sometimes	Sometimes	Sometimes	Frequently	Sometimes	Frequently	Always
92	2024-10-16 15:00:04	2024-10-16 15:01:47	anonymous		العربية		Yes	21	Married	Enough	Ras Al-Khaimah campus	Semester 7	One	Critical Care Unit	2.1-3.0	Yes	Barely	Always	Always	Always	Always	Sometimes	Frequently	Barely	Barely	Sometimes	Barely	Always	Always	Always	Sometimes	Sometimes	Sometimes	Always	Sometimes	Always	Always	Sometimes	Always	Sometimes	Rarely	Rarely	Sometimes	Rarely	Rarely	Sometimes	Sometimes	Frequently	Sometimes
93	2024-10-16 14:59:44	2024-10-16 15:02:03	anonymous		العربية		Yes	21	Married	Not enough	Ras Al-Khaimah campus	Semester 7	Two	Critical Care Unit	3.1-4.0	Yes	Sometimes	Sometimes	Sometimes	Sometimes	Sometimes	Sometimes	Sometimes	Sometimes	Sometimes	Sometimes	Sometimes	Sometimes	Sometimes	Sometimes	Sometimes	Sometimes	Sometimes	Sometimes	Sometimes	Sometimes	Sometimes	Sometimes	Sometimes	Sometimes	Sometimes	Sometimes	Sometimes	Sometimes	Sometimes	Sometimes	Sometimes	Sometimes	Sometimes
94	2024-10-16 15:00:31	2024-10-16 15:02:10	anonymous		English (United Kingdom)‎		Yes	22	Married	Enough	Ras Al-Khaimah campus	Semester 7	Two	Critical Care Unit	2.1-3.0	Yes	Barely	Barely	Sometimes	Sometimes	Sometimes	Sometimes	Sometimes	Barely	Barely	Barely	Sometimes	Sometimes	Sometimes	Sometimes	Sometimes	Sometimes	Sometimes	Sometimes	Sometimes	Sometimes	Sometimes	Sometimes	Sometimes	Sometimes	Sometimes	Sometimes	Sometimes	Sometimes	Sometimes	Sometimes	Sometimes	Sometimes	Sometimes
95	2024-10-16 15:00:11	2024-10-16 15:02:20	anonymous		English (United Kingdom)‎		Yes	4	Single	Not enough	Ras Al-Khaimah campus	Semester 7	≥ Three	Critical Care Unit	2.1-3.0	Yes	Frequently	Frequently	Frequently	Frequently	Frequently	Frequently	Frequently	Frequently	Frequently	Frequently	Frequently	Frequently	Frequently	Frequently	Frequently	Frequently	Frequently	Frequently	Frequently	Frequently	Frequently	Frequently	Frequently	Frequently	Frequently	Frequently	Frequently	Frequently	Frequently	Frequently	Frequently	Frequently	Frequently
96	2024-10-16 15:00:56	2024-10-16 15:03:36	anonymous		English (United Kingdom)‎		Yes	20	Single	Enough	Ras Al-Khaimah campus	Semester 7	One	Critical Care Unit	3.1-4.0	Yes	Sometimes	Barely	Sometimes	Sometimes	Barely	Sometimes	Sometimes	Sometimes	Sometimes	Frequently	Sometimes	Sometimes	Sometimes	Sometimes	Frequently	Sometimes	Frequently	Sometimes	Frequently	Frequently	Sometimes	Frequently	Sometimes	Sometimes	Sometimes	Sometimes	Frequently	Sometimes	Frequently	Sometimes	Frequently	Frequently	Sometimes
97	2024-10-16 15:00:14	2024-10-16 15:03:57	anonymous		English (United Kingdom)‎		Yes	21	Single	Not enough	Ras Al-Khaimah campus	Semester 7	Two	Critical Care Unit	3.1-4.0	Yes	Sometimes	Sometimes	Barely	Barely	Barely	Never	Barely	Barely	Never	Never	Barely	Barely	Never	Never	Rarely	Sometimes	Rarely	Rarely	Rarely	Rarely	Rarely	Rarely	Rarely	Rarely	Never	Sometimes	Rarely	Rarely	Rarely	Rarely	Never	Never	Never
98	2024-10-16 15:00:47	2024-10-16 15:04:58	anonymous		English (United Kingdom)‎		Yes	20	Single	Enough	Ras Al-Khaimah campus	Semester 7	Two	Critical Care Unit	2.1-3.0	Yes	Sometimes	Sometimes	Sometimes	Sometimes	Sometimes	Sometimes	Sometimes	Sometimes	Sometimes	Sometimes	Sometimes	Sometimes	Sometimes	Sometimes	Frequently	Sometimes	Frequently	Sometimes	Rarely	Sometimes	Frequently	Sometimes	Rarely	Rarely	Rarely	Sometimes	Sometimes	Rarely	Sometimes	Sometimes	Sometimes	Sometimes	Sometimes
99	2024-10-16 14:59:37	2024-10-16 15:07:01	anonymous		English (United Kingdom)‎		Yes	21	Married	Enough	Ras Al-Khaimah campus	Semester 7	One	Critical Care Unit	2.1-3.0	No	Never	Always	Barely	Never	Sometimes	Never	Never	Never	Frequently	Barely	Barely	Frequently	Never	Never	Rarely	Sometimes	Rarely	Rarely	Always	Sometimes	Rarely	Rarely	Rarely	Never	Never	Never	Frequently	Never	Frequently	Sometimes	Sometimes	Sometimes	Sometimes
100	2024-10-16 17:26:33	2024-10-16 17:27:49	anonymous		English (United Kingdom)‎		Yes	24	Married	Enough	Sharjah campus	Semester 7	Two	Critical Care Unit	2.1-3.0	Yes	Barely	Sometimes	Barely	Never	Never	Barely	Frequently	Barely	Barely	Sometimes	Sometimes	Sometimes	Barely	Barely	Never	Never	Never	Frequently	Frequently	Always	Always	Always	Frequently	Always	Always	Frequently	Sometimes	Rarely	Rarely	Rarely	Rarely	Sometimes	Sometimes
101	2024-10-16 17:28:04	2024-10-16 17:29:58	anonymous		English (United Kingdom)‎		Yes	21	Single	Enough	Ras Al-Khaimah campus	Semester 7	Two	Critical Care Unit	1.1-2.0	Yes	Never	Never	Barely	Barely	Never	Sometimes	Sometimes	Frequently	Frequently	Always	Always	Barely	Barely	Sometimes	Sometimes	Never	Never	Always	Always	Rarely	Rarely	Sometimes	Sometimes	Frequently	Frequently	Always	Always	Never	Never	Never	Never	Rarely	Rarely
102	2024-10-16 17:30:55	2024-10-16 17:32:03	anonymous		English (United Kingdom)‎		Yes	22	Single	Not enough	Ras Al-Khaimah campus	Semester 7	One	Non-Critical Care Unit/Ward	2.1-3.0	Yes	Frequently	Frequently	Sometimes	Sometimes	Barely	Barely	Never	Never	Always	Always	Barely	Barely	Sometimes	Sometimes	Frequently	Frequently	Always	Always	Never	Never	Rarely	Rarely	Sometimes	Sometimes	Frequently	Frequently	Always	Always	Never	Never	Never	Rarely	Rarely
103	2024-10-16 17:33:56	2024-10-16 17:35:04	anonymous		English (United Kingdom)‎		Yes	20	Single	Not enough	Ras Al-Khaimah campus	Semester 7	One	Non-Critical Care Unit/Ward	1.1-2.0	Yes	Never	Never	Barely	Barely	Sometimes	Sometimes	Frequently	Frequently	Always	Always	Never	Never	Barely	Barely	Sometimes	Sometimes	Frequently	Frequently	Always	Always	Rarely	Rarely	Sometimes	Sometimes	Frequently	Frequently	Always	Always	Never	Never	Rarely	Rarely	Sometimes
104	2024-10-16 18:07:36	2024-10-16 18:09:11	anonymous		English (United Kingdom)‎		Yes	21	Single	Enough	Ras Al-Khaimah campus	Semester 7	Two	Critical Care Unit	3.1-4.0	Yes	Sometimes	Barely	Sometimes	Sometimes	Barely	Sometimes	Barely	Frequently	Barely	Sometimes	Sometimes	Sometimes	Sometimes	Sometimes	Rarely	Sometimes	Frequently	Rarely	Sometimes	Frequently	Rarely	Sometimes	Frequently	Sometimes	Rarely	Sometimes	Rarely	Sometimes	Sometimes	Sometimes	Rarely	Frequently	Sometimes
105	2024-10-16 19:12:03	2024-10-16 19:17:37	anonymous		العربية		Yes	22	Single	Enough	Sharjah campus	Semester 8	Two	Critical Care Unit	2.1-3.0	Yes	Barely	Sometimes	Never	Never	Barely	Never	Never	Barely	Sometimes	Never	Never	Barely	Never	Barely	Sometimes	Never	Rarely	Rarely	Never	Sometimes	Frequently	Sometimes	Rarely	Sometimes	Rarely	Sometimes	Sometimes	Rarely	Never	Sometimes	Frequently	Sometimes	Frequently
106	2024-10-17 13:16:40	2024-10-17 13:18:00	anonymous		English (United Kingdom)‎		Yes	24	Single	Not enough	Sharjah campus	Semester 8	≥ Three	Non-Critical Care Unit/Ward	3.1-4.0	Yes	Sometimes	Sometimes	Sometimes	Sometimes	Sometimes	Sometimes	Sometimes	Sometimes	Sometimes	Sometimes	Sometimes	Sometimes	Sometimes	Sometimes	Rarely	Rarely	Rarely	Rarely	Rarely	Sometimes	Rarely	Rarely	Sometimes	Rarely	Sometimes	Sometimes	Sometimes	Sometimes	Sometimes	Rarely	Rarely	Rarely	Rarely
107	2024-10-17 13:23:05	2024-10-17 13:24:32	anonymous		English (United Kingdom)‎		Yes	23	Married	Enough	Fujairah campus	Semester 7	≥ Three	Critical Care Unit	2.1-3.0	Yes	Never	Never	Never	Never	Never	Never	Never	Never	Never	Never	Never	Never	Never	Never	Rarely	Rarely	Rarely	Rarely	Rarely	Never	Never	Never	Never	Rarely	Rarely	Rarely	Rarely	Rarely	Rarely	Never	Never	Never	Never
108	2024-10-17 13:24:42	2024-10-17 13:27:02	anonymous		English (United Kingdom)‎		Yes	21	Single	Not enough	Sharjah campus	Semester 7	Two	Non-Critical Care Unit/Ward	2.1-3.0	Yes	Sometimes	Sometimes	Sometimes	Sometimes	Sometimes	Sometimes	Never	Never	Never	Barely	Barely	Barely	Never	Barely	Rarely	Never	Never	Never	Never	Rarely	Rarely	Rarely	Rarely	Never	Never	Never	Never	Never	Never	Never	Never	Never	Never
109	2024-10-17 13:17:08	2024-10-17 13:27:22	anonymous		العربية		Yes	21	Married	Enough	Ras Al-Khaimah campus	Semester 8	Two	Critical Care Unit	2.1-3.0	Yes	Barely	Sometimes	Barely	Barely	Sometimes	Barely	Sometimes	Barely	Sometimes	Barely	Barely	Never	Never	Never	Always	Sometimes	Sometimes	Sometimes	Rarely	Sometimes	Sometimes	Rarely	Sometimes	Rarely	Rarely	Sometimes	Sometimes	Rarely	Sometimes	Sometimes	Rarely	Rarely	Rarely
110	2024-10-17 13:27:09	2024-10-17 13:28:24	anonymous		English (United Kingdom)‎		Yes	25	Married	Enough	Ras Al-Khaimah campus	Semester 8	≥ Three	Non-Critical Care Unit/Ward	1.1-2.0	Yes	Barely	Barely	Barely	Barely	Sometimes	Barely	Sometimes	Sometimes	Sometimes	Sometimes	Never	Never	Never	Never	Sometimes	Sometimes	Never	Sometimes	Sometimes	Rarely	Rarely	Rarely	Rarely	Rarely	Rarely	Rarely	Rarely	Sometimes	Sometimes	Rarely	Sometimes	Sometimes	Rarely
111	2024-10-17 13:42:30	2024-10-17 13:43:49	anonymous		English (United Kingdom)‎		Yes	20	Married	Enough	Sharjah campus	Semester 7	Two	Critical Care Unit	1.1-2.0	Yes	Barely	Barely	Never	Never	Sometimes	Sometimes	Frequently	Frequently	Always	Frequently	Always	Barely	Barely	Sometimes	Sometimes	Frequently	Frequently	Always	Always	Never	Never	Rarely	Rarely	Rarely	Sometimes	Sometimes	Sometimes	Frequently	Frequently	Never	Never	Never	Rarely
112	2024-10-17 13:43:57	2024-10-17 13:45:17	anonymous		English (United Kingdom)‎		Yes	22	Single	Not enough	Ras Al-Khaimah campus	Semester 8	≥ Three	Critical Care Unit	2.1-3.0	Yes	Never	Never	Barely	Barely	Sometimes	Sometimes	Frequently	Frequently	Always	Always	Never	Never	Barely	Barely	Sometimes	Sometimes	Frequently	Frequently	Never	Never	Rarely	Rarely	Sometimes	Sometimes	Frequently	Frequently	Always	Always	Always	Never	Rarely	Sometimes	Frequently
113	2024-10-17 13:45:42	2024-10-17 13:47:50	anonymous		English (United Kingdom)‎		Yes	23	Single	Enough	Fujairah campus	Semester 8	≥ Three	Critical Care Unit	2.1-3.0	Yes	Never	Never	Sometimes	Sometimes	Sometimes	Sometimes	Always	Sometimes	Never	Never	Sometimes	Frequently	Frequently	Never	Never	Never	Sometimes	Sometimes	Frequently	Never	Always	Sometimes	Sometimes	Never	Never	Never	Always	Never	Always	Always	Always	Always	Always
114	2024-10-17 14:10:03	2024-10-17 14:11:21	anonymous		English (United Kingdom)‎		Yes	23	Single	Not enough	Sharjah campus	Semester 8	≥ Three	Critical Care Unit	3.1-4.0	No	Never	Sometimes	Frequently	Barely	Barely	Sometimes	Frequently	Barely	Never	Sometimes	Barely	Barely	Frequently	Always	Always	Always	Always	Always	Always	Always	Always	Always	Always	Always	Never	Never	Never	Never	Sometimes	Never	Rarely	Sometimes	Frequently
115	2024-10-17 14:11:24	2024-10-17 14:14:39	anonymous		English (United Kingdom)‎		Yes	20	Divorced	Enough	Ras Al-Khaimah campus	Semester 7	Two	Non-Critical Care Unit/Ward	0.0-1.0	No	Never	Never	Barely	Barely	Sometimes	Sometimes	Frequently	Frequently	Always	Always	Never	Never	Barely	Barely	Sometimes	Sometimes	Frequently	Frequently	Always	Always	Never	Never	Rarely	Rarely	Sometimes	Sometimes	Frequently	Frequently	Always	Always	Never	Never	Rarely
116	2024-10-17 14:15:21	2024-10-17 14:16:39	anonymous		English (United Kingdom)‎		Yes	23	Single	Not enough	Sharjah campus	Semester 7	Two	Critical Care Unit	1.1-2.0	No	Frequently	Frequently	Sometimes	Sometimes	Barely	Barely	Never	Never	Never	Always	Always	Frequently	Frequently	Sometimes	Sometimes	Rarely	Rarely	Never	Never	Always	Always	Frequently	Frequently	Sometimes	Sometimes	Rarely	Rarely	Never	Never	Always	Always	Frequently	Frequently
117	2024-10-17 14:16:41	2024-10-17 14:17:58	anonymous		English (United Kingdom)‎		Yes	23	Married	Enough	Sharjah campus	Semester 7	Two	Critical Care Unit	2.1-3.0	Yes	Never	Never	Barely	Barely	Sometimes	Sometimes	Frequently	Frequently	Always	Always	Always	Never	Never	Barely	Rarely	Sometimes	Sometimes	Frequently	Frequently	Always	Always	Never	Never	Rarely	Rarely	Sometimes	Sometimes	Frequently	Frequently	Always	Always	Never	Never
118	2024-10-17 14:18:00	2024-10-17 14:19:30	anonymous		English (United Kingdom)‎		Yes	22	Married	Enough	Sharjah campus	Semester 7	Two	Non-Critical Care Unit/Ward	1.1-2.0	Yes	Always	Always	Always	Never	Never	Barely	Barely	Sometimes	Sometimes	Frequently	Frequently	Always	Always	Never	Never	Rarely	Rarely	Sometimes	Sometimes	Frequently	Frequently	Always	Always	Never	Never	Rarely	Rarely	Sometimes	Sometimes	Frequently	Frequently	Always	Always
119	2024-10-17 14:48:08	2024-10-17 14:49:18	anonymous		English (United Kingdom)‎		Yes	22	Married	Enough	Sharjah campus	Semester 7	Two	Non-Critical Care Unit/Ward	1.1-2.0	No	Never	Never	Barely	Barely	Sometimes	Sometimes	Frequently	Frequently	Always	Always	Always	Always	Always	Sometimes	Sometimes	Rarely	Rarely	Rarely	Rarely	Never	Never	Never	Never	Sometimes	Sometimes	Sometimes	Sometimes	Frequently	Frequently	Frequently	Frequently	Frequently	Sometimes
120	2024-10-17 14:49:20	2024-10-17 14:50:13	anonymous		English (United Kingdom)‎		Yes	23	Single	Not enough	Sharjah campus	Semester 8	Two	Non-Critical Care Unit/Ward	2.1-3.0	Yes	Never	Frequently	Frequently	Barely	Sometimes	Never	Barely	Sometimes	Frequently	Barely	Frequently	Barely	Barely	Never	Rarely	Sometimes	Frequently	Frequently	Rarely	Rarely	Sometimes	Sometimes	Frequently	Rarely	Sometimes	Rarely	Rarely	Rarely	Rarely	Never	Sometimes	Sometimes	Frequently
121	2024-10-17 14:50:15	2024-10-17 14:52:58	anonymous		English (United Kingdom)‎		Yes	25	Married	Not enough	Sharjah campus	Semester 8	≥ Three	Non-Critical Care Unit/Ward	1.1-2.0	No	Never	Barely	Barely	Sometimes	Sometimes	Sometimes	Sometimes	Barely	Barely	Barely	Never	Never	Never	Barely	Rarely	Rarely	Sometimes	Sometimes	Sometimes	Sometimes	Rarely	Rarely	Rarely	Never	Never	Never	Never	Rarely	Rarely	Rarely	Sometimes	Sometimes	Sometimes
122	2024-10-17 14:53:27	2024-10-17 14:54:23	anonymous		English (United Kingdom)‎		Yes	23	Single	Enough	Sharjah campus	Semester 7	Two	Critical Care Unit	1.1-2.0	Yes	Sometimes	Sometimes	Frequently	Frequently	Sometimes	Sometimes	Barely	Barely	Barely	Sometimes	Sometimes	Sometimes	Barely	Barely	Rarely	Sometimes	Sometimes	Frequently	Always	Always	Always	Rarely	Rarely	Never	Never	Always	Always	Rarely	Rarely	Never	Never	Always	Always
123	2024-10-17 15:44:49	2024-10-17 15:46:14	anonymous		English (United Kingdom)‎		Yes	23	Married	Enough	Sharjah campus	Semester 8	≥ Three	Non-Critical Care Unit/Ward	1.1-2.0	Yes	Never	Barely	Sometimes	Frequently	Frequently	Sometimes	Barely	Never	Always	Frequently	Sometimes	Barely	Never	Always	Frequently	Sometimes	Rarely	Never	Always	Frequently	Sometimes	Rarely	Never	Always	Frequently	Sometimes	Rarely	Never	Always	Frequently	Sometimes	Rarely	Never
124	2024-10-17 15:51:56	2024-10-17 16:19:44	anonymous		English (United Kingdom)‎		Yes	22	Single	Not enough	Sharjah campus	Semester 7	Two	Critical Care Unit	0.0-1.0	Yes	Never	Never	Never	Never	Never	Never	Never	Never	Never	Never	Never	Never	Never	Never	Never	Never	Never	Never	Never	Never	Never	Never	Never	Never	Never	Never	Never	Never	Never	Never	Never	Never	Never
125	2024-10-17 17:30:27	2024-10-17 17:31:11	anonymous		English (United Kingdom)‎		Yes	22	Married	Enough	Sharjah campus	Semester 7	Two	Critical Care Unit	1.1-2.0	Yes	Barely	Barely	Barely	Barely	Barely	Barely	Barely	Barely	Barely	Barely	Barely	Barely	Barely	Barely	Rarely	Rarely	Rarely	Rarely	Rarely	Rarely	Rarely	Rarely	Rarely	Rarely	Rarely	Rarely	Rarely	Rarely	Rarely	Rarely	Rarely	Rarely	Rarely
126	2024-10-17 17:31:12	2024-10-17 17:32:02	anonymous		English (United Kingdom)‎		Yes	23	Single	Enough	Sharjah campus	Semester 8	≥ Three	Non-Critical Care Unit/Ward	2.1-3.0	Yes	Sometimes	Sometimes	Sometimes	Sometimes	Sometimes	Sometimes	Sometimes	Sometimes	Sometimes	Sometimes	Sometimes	Sometimes	Sometimes	Sometimes	Sometimes	Sometimes	Sometimes	Sometimes	Sometimes	Sometimes	Sometimes	Sometimes	Sometimes	Sometimes	Sometimes	Sometimes	Sometimes	Sometimes	Sometimes	Sometimes	Sometimes	Sometimes	Sometimes
127	2024-10-17 17:32:04	2024-10-17 17:32:52	anonymous		English (United Kingdom)‎		Yes	24	Single	Enough	Sharjah campus	Semester 8	≥ Three	Non-Critical Care Unit/Ward	2.1-3.0	Yes	Frequently	Frequently	Frequently	Frequently	Frequently	Frequently	Frequently	Frequently	Frequently	Frequently	Frequently	Frequently	Frequently	Frequently	Frequently	Frequently	Frequently	Frequently	Frequently	Frequently	Frequently	Frequently	Frequently	Frequently	Frequently	Frequently	Frequently	Frequently	Frequently	Frequently	Frequently	Frequently	Frequently
128	2024-10-17 17:33:25	2024-10-17 17:34:31	anonymous		English (United Kingdom)‎		Yes	23	Single	Enough	Ras Al-Khaimah campus	Semester 7	≥ Three	Non-Critical Care Unit/Ward	1.1-2.0	Yes	Always	Always	Always	Always	Always	Always	Always	Always	Always	Always	Always	Always	Always	Always	Always	Always	Always	Always	Always	Always	Always	Always	Always	Always	Always	Always	Always	Always	Always	Always	Always	Always	Always
129	2024-10-17 17:34:33	2024-10-17 17:35:24	anonymous		English (United Kingdom)‎		Yes	22	Married	Not enough	Sharjah campus	Semester 7	Two	Non-Critical Care Unit/Ward	2.1-3.0	Yes	Never	Never	Never	Never	Never	Never	Never	Never	Never	Never	Never	Never	Never	Never	Never	Never	Never	Never	Never	Never	Never	Never	Never	Never	Never	Never	Never	Never	Never	Rarely	Rarely	Rarely	Rarely
130	2024-10-17 17:35:26	2024-10-17 17:36:18	anonymous		English (United Kingdom)‎		Yes	22	Divorced	Enough	Ras Al-Khaimah campus	Semester 8	≥ Three	Non-Critical Care Unit/Ward	2.1-3.0	Yes	Barely	Barely	Barely	Barely	Barely	Barely	Barely	Barely	Barely	Barely	Barely	Barely	Barely	Barely	Rarely	Rarely	Rarely	Rarely	Rarely	Rarely	Rarely	Rarely	Rarely	Rarely	Rarely	Rarely	Rarely	Rarely	Rarely	Sometimes	Sometimes	Sometimes	Sometimes
[truncated: 15 more columns]

## Sheet: Recoded
What is your marital status?	Income (self or family), can be described as	In which semester you are?	How many critical care clinical courses you have taken?	Type of ward of the last clinical placement?	What is your current GPA?	Are you interested in nursing?	Lack of experience and ability in providing nursing care and in making judgments	Do 2t k2w how to help patients with physio-psycho-social problems	Unable to reach 1’s expectations	Unable to provide appropriate responses to doctors’, teachers’, and patients’ questions	Worry about 2t being trusted or accepted by patients or patients’ family	Unable to provide patients with good nursing care	Do 2t k2w how to communicate with patients	Experience difficulties in changing from the role of a student to that of a nurse	Experience discrepancy between theory and practice	Do 2t k2w how to discuss patients’ illness with teachers, and medical and nursing personnel	Feel stressed that teacher’s instruction is different from 1’s expectations	Medical personnel lack empathy and are 2t willing to help	Feel that teachers do 2t give fair evaluation on students	Lack of care and guidance from teachers	Worry about bad grades	Experience pressure from the nature and quality of clinical practice	Feel that 1’s performance does 2t meet teachers’ expectations	Feel that the requirements of clinical practice exceed 1’s physical and emotional endurance	Feel that dull and inflexible clinical practice affects 1’s family and social life	Experience competition from peers in school and clinical practice	Feel pressure from teachers who evaluate students’ performance by comparison	Feel that clinical practice affects 1’s involvement in extracurricular activities	Can2t get along with other peers in the group	Unfamiliar with medical history and terms	Unfamiliar with professional nursing skills	Unfamiliar with patients’ diag2ses and treatments	Feel stressed in the hospital environment where clinical practice takes place	Unfamiliar with the ward facilities	Feel stressed from the rapid change in patient’s condition	To avoid difficulties during clinical practice	To avoid teachers	To quarrel with others and lose temper	To expect miracles so 1 does 2t have to face difficulties	To expect others to solve the problem	To attribute to fate	To adopt different strategies to solve problems	To set up objectives to solve problems	To make plans, list priorities, and solve stressful events	To find the meaning of stressful incidents	To employ past experience to solve problems	To have confidence in performing as well as senior schoolmates	To keep an optimistic and positive attitude in dealing with everything in life	To see things objectively
1	2	2	3	1	3	1	2	4	0	0	1	0	0	1	2	4	1	0	0	0	2	1	1	0	2	1	1	0	0	1	0	0	0	0	0	4	0	0	4	0	0	4	4	4	4	4	4	4	4
1	1	2	3	1	3	1	2	3	2	1	1	0	0	3	4	1	3	1	0	3	4	1	3	2	4	1	3	3	1	1	0	0	2	0	1	2	0	1	2	1	1	1	2	1	3	2	2	2	1
1	1	2	2	1	3	1	2	0	2	1	1	0	0	1	1	2	0	2	1	0	2	2	0	1	0	0	0	0	1	0	0	1	0	2	0	0	0	0	1	0	0	2	2	2	2	2	2	4	3
1	1	2	2	1	3	1	1	1	2	0	2	0	0	1	1	0	0	0	0	0	4	2	1	2	3	1	1	1	0	0	0	1	2	0	2	2	0	0	1	4	4	4	4	4	4	4	4	4	4
1	1	2	1	1	3	1	2	2	2	2	3	2	3	2	3	2	3	3	2	3	3	3	2	3	2	4	3	4	2	2	2	2	2	2	2	2	2	2	2	2	2	2	2	2	2	2	2	2	2
1	1	2	2	2	4	1	1	2	2	2	3	3	3	1	3	4	4	4	3	3	2	3	4	3	3	4	4	4	4	4	4	4	4	4	4	3	4	4	4	4	4	3	4	3	4	4	4	4	3
1	2	2	1	1	3	1	3	2	2	2	3	2	2	2	3	2	1	0	0	0	3	3	3	3	3	2	2	2	2	1	1	1	1	1	1	2	2	2	2	2	2	2	2	2	2	2	2	3	3
1	1	2	2	1	3	1	4	4	4	4	4	4	4	4	4	4	4	4	4	4	4	4	4	4	4	4	4	4	4	4	4	4	4	4	4	4	4	4	4	4	4	4	4	4	4	4	4	4	4
1	2	2	1	1	3	1	2	3	4	4	3	4	3	4	3	4	4	3	4	4	4	4	3	3	3	4	1	3	0	0	0	0	0	0	0	1	1	0	0	1	0	4	3	3	4	4	4	4	4
1	1	2	3	1	3	1	2	2	2	2	2	2	2	2	2	2	2	2	2	2	2	2	2	2	2	2	2	2	2	2	2	2	2	2	2	2	2	2	2	2	2	2	2	2	2	2	2	2	2
1	1	1	1	2	3	1	2	2	2	2	2	2	2	2	2	2	2	2	2	2	2	2	2	2	2	2	2	2	2	2	2	2	2	2	2	2	2	2	2	2	2	2	2	2	2	2	2	2	2
1	1	1	2	2	3	1	1	2	1	1	1	0	0	0	1	1	1	1	1	1	4	4	4	4	4	2	4	4	2	1	1	1	3	3	3	4	2	1	2	2	2	2	2	2	2	2	2	3	3
1	1	1	1	2	4	1	2	2	3	3	3	3	3	3	3	3	3	3	3	3	3	3	3	3	3	3	3	3	3	3	3	3	3	3	3	3	3	3	3	3	3	3	3	3	3	3	3	3	3
1	1	2	3	1	4	1	2	4	2	1	2	1	3	2	2	2	2	2	2	2	2	2	2	2	2	2	2	2	2	2	2	2	2	2	2	2	2	2	2	2	2	2	2	2	3	2	3	2	2
1	1	2	3	2	4	2	1	1	2	1	2	1	2	1	2	2	2	2	2	1	2	1	2	1	2	2	2	1	2	2	1	2	2	1	2	1	2	1	0	3	1	1	0	1	2	0	2	0	2
1	1	2	3	1	3	1	0	0	0	0	0	0	1	0	1	0	1	1	2	1	0	1	0	0	1	0	0	0	1	0	0	0	1	0	0	0	0	0	0	0	0	0	0	0	0	0	0	0	0
1	1	1	1	2	3	1	2	2	2	2	4	2	0	0	0	2	2	2	0	0	4	2	2	2	2	2	2	2	2	2	2	2	2	2	2	2	2	2	2	2	2	2	0	4	4	2	4	2	4
1	1	1	2	1	3	1	1	0	0	0	1	0	0	0	1	0	0	0	2	1	4	1	0	0	0	0	1	0	0	0	0	0	1	0	0	2	2	2	2	2	2	2	2	2	2	2	2	2	2
1	1	1	1	1	4	1	2	2	2	2	2	2	2	2	2	2	2	2	2	2	2	2	2	2	2	2	2	2	2	2	2	2	2	2	2	2	2	2	2	2	2	2	2	2	2	2	2	2	2
1	2	1	2	2	3	1	2	2	1	3	2	2	2	3	2	2	3	1	3	3	2	1	1	3	3	2	1	1	2	2	2	2	1	2	2	1	2	3	3	2	2	2	3	3	3	2	2	2	2
1	1	1	1	1	4	1	2	2	2	2	2	2	2	2	2	2	2	2	2	2	2	2	2	2	2	2	2	2	2	2	2	2	2	2	2	2	2	2	2	2	2	2	2	2	2	2	2	2	2
1	1	2	2	2	4	1	4	4	4	4	4	4	4	4	4	4	4	4	4	4	4	4	4	4	4	4	4	4	4	4	4	4	4	4	4	4	4	4	4	4	4	4	4	4	4	4	4	4	4
2	1	1	2	1	4	1	3	3	3	3	3	3	3	3	3	3	3	3	3	3	3	3	3	3	3	3	3	3	3	3	3	3	3	3	3	2	2	2	2	2	2	2	2	2	2	2	2	2	2
1	2	1	2	1	3	1	4	4	4	4	4	4	3	4	2	4	2	4	2	0	2	4	2	2	0	2	0	2	0	2	1	0	2	0	2	2	0	2	0	2	0	2	0	2	1	1	1	1	1
1	2	1	2	2	3	1	4	1	2	1	2	1	2	2	2	2	3	0	0	2	2	2	2	3	3	4	3	3	3	3	2	3	3	2	1	3	2	3	3	3	2	3	3	3	2	3	3	2	1
1	1	1	3	1	4	1	0	0	0	0	0	0	0	0	0	0	0	0	0	0	0	0	0	0	0	0	0	0	0	0	0	0	0	0	0	0	0	0	0	0	0	0	0	0	0	0	0	0	0
2	1	1	2	1	2	2	2	2	2	2	2	2	2	2	2	2	2	2	2	2	2	2	2	2	2	2	2	2	2	2	2	2	2	2	2	2	2	2	2	2	2	2	2	2	2	2	2	2	2
1	1	1	1	2	4	1	1	0	2	2	1	0	0	0	1	1	1	1	1	0	4	0	1	1	1	1	1	1	0	2	2	2	2	2	2	0	1	1	1	1	1	1	1	1	1	1	1	1	1
1	1	1	3	1	4	1	2	2	0	2	1	1	0	4	1	0	2	1	1	1	1	1	0	3	4	2	1	4	0	2	1	1	1	2	3	2	1	1	2	2	2	2	2	4	4	4	4	2	4
1	1	2	3	2	3	1	2	3	3	4	3	2	2	2	2	3	3	2	2	1	3	2	2	2	2	3	2	3	2	2	2	2	2	2	2	2	2	2	2	2	2	2	2	2	2	2	2	2	1
1	2	2	1	1	3	1	4	4	4	0	2	2	2	1	2	1	2	4	4	4	2	4	4	4	4	2	2	2	1	2	1	2	2	1	4	1	0	1	1	1	1	1	2	1	2	2	2	2	2
1	1	2	2	2	3	1	2	2	2	2	4	4	4	4	4	4	4	4	4	4	4	4	4	4	4	4	4	4	4	4	4	4	4	4	4	4	4	4	4	4	4	4	4	4	4	4	4	4	4
2	1	2	1	1	4	1	2	2	2	2	2	2	2	3	2	3	3	3	3	3	3	3	3	3	3	3	3	3	3	3	3	3	3	3	3	3	3	3	2	3	3	2	3	3	3	3	3	3	3
1	1	2	3	1	3	1	2	1	0	0	0	0	0	0	1	0	0	0	0	0	0	0	0	0	0	0	0	0	0	0	0	0	0	0	0	4	0	0	0	0	0	4	4	4	4	4	4	4	4
1	1	2	3	1	3	1	1	2	0	0	0	0	1	0	1	1	1	1	0	1	0	1	1	1	1	1	1	1	0	1	0	1	0	1	1	1	1	1	1	1	1	1	1	2	2	1	2	1	2
1	1	2	3	2	3	1	0	0	0	0	2	0	0	1	1	1	1	2	1	2	4	4	3	4	4	2	2	2	0	0	0	0	1	2	0	4	0	1	0	0	0	3	3	3	2	4	3	2	4
1	1	2	3	2	3	1	2	2	0	2	1	0	2	2	2	2	2	2	2	2	4	2	2	2	2	2	2	1	1	1	1	1	2	0	2	2	2	2	2	2	2	2	2	2	3	2	1	1	1
1	1	1	1	1	3	1	2	2	2	1	2	2	2	2	2	2	2	2	2	2	2	2	2	2	2	2	2	2	2	2	2	2	2	2	2	2	2	2	2	1	2	2	1	2	2	2	2	2	2
1	2	2	1	2	3	1	3	1	4	2	2	2	1	4	2	0	0	1	0	0	2	2	1	3	3	4	1	3	2	2	0	2	1	0	1	0	0	0	2	1	4	2	2	4	2	4	1	4	4
2	2	2	3	1	3	1	3	2	2	1	2	3	4	4	4	3	3	3	2	0	4	2	1	1	1	3	2	3	0	1	1	3	2	0	0	1	1	1	1	4	1	2	2	2	2	2	2	2	2
1	1	2	1	1	3	1	0	0	0	0	2	1	0	1	2	1	4	2	2	0	4	3	2	2	2	3	1	0	0	0	0	0	1	0	2	1	0	2	0	0	3	4	4	4	4	4	4	4	4
1	1	1	1	1	3	1	2	1	1	1	2	1	0	2	1	0	2	2	2	1	4	2	2	4	4	2	2	4	2	1	1	1	1	1	2	2	2	2	2	1	3	3	3	4	3	3	4	3	3
1	1	2	1	2	3	1	1	1	1	2	2	2	2	2	1	0	1	3	0	0	3	3	2	3	2	1	0	3	0	1	1	1	3	1	1	2	1	0	0	1	1	2	3	3	2	3	2	2	1
1	1	2	3	1	2	1	2	2	3	1	0	1	1	2	3	4	4	3	2	2	2	1	1	3	1	3	2	1	2	2	2	1	4	4	4	0	3	0	1	1	2	2	1	2	1	2	3	2	4
1	1	1	1	1	2	1	4	4	4	4	4	4	4	4	4	4	4	4	4	4	4	4	4	4	4	4	4	4	4	4	4	4	4	4	4	4	4	4	4	4	4	4	4	4	4	4	4	4	4
2	1	1	1	1	3	1	1	2	2	2	1	0	0	1	1	1	2	1	1	0	2	2	1	3	4	1	2	3	1	1	0	1	1	0	2	1	1	0	2	3	2	3	2	3	2	2	3	3	3
1	2	2	3	1	3	1	2	1	2	1	2	1	2	2	1	1	1	2	2	2	2	2	2	1	2	2	1	2	1	2	2	2	1	2	1	2	3	2	3	3	3	3	3	3	2	3	2	2	3
1	1	2	3	1	2	1	2	3	2	1	2	3	4	2	0	1	2	3	4	3	4	3	2	1	0	2	2	3	3	2	1	1	2	1	3	0	1	2	3	4	2	4	3	2	1	0	4	3	2
2	1	2	3	1	3	1	2	1	3	4	2	0	2	1	4	3	0	1	2	1	2	4	3	0	2	1	2	1	3	0	1	2	3	0	2	2	1	3	0	4	2	0	3	2	0	1	1	2	1
1	1	2	3	1	3	1	1	1	2	2	2	2	2	2	2	2	2	2	2	2	2	2	2	2	2	1	2	1	2	1	2	1	2	1	1	2	1	1	2	2	1	1	2	1	2	1	2	2	1
1	1	2	3	1	3	1	2	2	0	2	0	2	0	2	3	0	2	2	0	1	2	3	4	3	0	2	3	3	3	3	2	1	2	2	2	1	3	2	2	2	2	2	2	2	3	2	2	1	2
2	1	2	2	2	3	1	2	1	2	1	2	1	3	1	2	1	1	2	2	2	1	1	1	2	2	1	2	1	2	1	2	1	1	1	2	2	1	1	2	1	1	2	1	2	1	1	2	1	1
1	1	2	3	1	3	1	1	1	1	1	1	1	1	1	1	1	1	1	1	1	1	1	1	1	1	1	1	1	1	1	1	1	1	1	1	1	1	1	1	1	1	1	1	1	1	1	1	1	1
1	1	2	2	1	4	2	3	2	1	2	2	1	2	2	2	1	1	2	2	1	2	1	2	1	2	1	2	2	3	3	3	1	3	3	2	3	3	3	3	3	3	2	2	2	2	2	2	2	2
1	1	2	1	1	4	1	1	2	1	1	1	1	4	4	2	4	2	2	4	2	1	2	4	4	2	1	3	3	0	0	1	2	2	2	1	1	2	2	1	2	2	0	2	4	0	0	2	4	2
2	1	2	3	1	3	1	2	3	2	2	3	2	2	3	2	3	2	2	1	3	2	2	3	2	2	3	1	2	3	2	3	2	2	3	2	2	2	1	3	2	2	3	2	3	2	3	2	2	2
1	1	2	3	1	3	1	3	3	2	2	2	2	2	2	1	1	1	1	1	2	2	2	2	1	2	1	2	2	2	3	2	2	2	1	2	2	1	2	1	2	1	2	1	3	3	3	1	3	2
1	1	2	1	1	3	1	1	1	2	2	1	1	2	1	1	2	2	2	2	1	1	2	2	1	1	2	1	2	2	2	2	2	2	2	2	2	2	2	2	2	2	2	2	2	2	2	2	2	2
1	1	2	1	1	3	1	2	2	2	2	2	2	2	2	2	2	2	2	2	2	2	2	2	2	2	2	2	2	2	2	2	2	2	2	2	1	2	2	1	2	1	1	2	2	2	1	3	2	2
1	1	2	2	1	3	1	2	2	2	2	2	2	2	2	2	2	2	2	2	2	2	2	2	2	2	2	2	2	2	2	2	2	2	2	2	2	2	2	2	2	2	2	2	2	2	2	2	2	2
2	1	1	2	1	4	1	2	2	2	2	2	2	2	2	2	2	2	2	3	1	3	1	2	2	2	1	2	2	2	1	1	1	2	2	2	2	2	2	2	2	2	2	2	2	2	2	2	2	2
3	1	2	2	2	4	1	4	4	4	4	4	4	4	4	4	4	4	4	4	4	4	4	4	4	4	4	4	4	4	4	4	4	4	4	4	4	4	4	4	4	4	4	4	4	4	4	4	4	4
2	1	2	3	1	3	1	1	1	1	1	2	0	2	4	2	0	2	0	0	2	0	0	2	0	4	4	4	4	4	1	1	0	1	4	4	0	1	1	1	0	1	0	1	0	1	0	1	0	0
1	1	2	3	1	3	2	2	2	2	1	3	3	3	3	3	3	2	3	2	3	2	3	2	3	2	3	2	3	2	3	2	3	2	3	2	2	3	2	3	2	3	2	3	2	3	2	4	2	3
1	1	2	1	1	3	1	0	0	0	0	0	0	0	0	4	4	4	4	4	4	4	4	4	4	4	4	4	4	4	4	4	4	4	4	4	4	4	4	4	4	4	4	4	4	4	4	4	4	4
1	1	1	1	1	3	1	2	0	1	1	0	1	1	0	0	0	0	1	1	1	1	1	1	1	1	1	1	1	1	1	1	1	1	0	0	0	0	0	0	0	0	0	1	1	0	0	1	0	1
1	1	2	3	1	3	1	0	0	1	0	1	0	0	0	1	0	0	0	4	0	2	1	1	2	2	2	4	2	0	0	0	0	0	0	0	0	0	0	0	0	0	4	4	4	4	4	4	4	4
1	1	2	1	1	3	1	2	3	1	2	3	1	0	2	2	2	1	2	1	2	2	1	2	2	2	1	1	2	2	2	2	2	2	2	2	1	1	1	1	1	2	2	2	2	2	1	2	1	2
1	1	1	1	1	3	1	2	1	1	1	1	1	0	1	1	1	2	1	2	0	3	2	1	2	2	1	1	2	0	0	1	1	1	1	1	2	0	0	0	1	1	2	2	2	2	2	2	2	1
1	1	2	3	1	3	1	4	4	3	4	3	2	4	3	4	2	4	4	3	4	2	4	2	4	4	3	4	4	2	3	4	4	4	3	4	4	2	4	3	4	3	4	2	4	3	4	4	3	4
1	1	2	3	1	3	1	2	2	2	3	2	3	3	2	2	3	2	2	1	2	3	2	3	2	2	3	3	2	3	2	1	3	2	2	2	2	3	2	2	3	2	3	2	1	2	3	2	2	3
1	1	2	3	1	3	1	2	2	2	2	2	2	2	2	2	2	2	2	4	2	4	2	2	2	2	2	2	2	2	2	2	2	2	2	2	2	2	2	2	2	2	2	2	2	2	2	2	2	2
1	1	1	2	1	3	1	4	3	4	3	3	3	3	3	3	3	3	3	3	3	3	3	4	4	4	3	3	4	4	3	3	3	3	3	3	3	4	3	3	3	3	3	3	3	3	3	3	3	3
1	1	2	3	1	4	1	2	1	2	1	2	2	2	2	1	1	2	2	1	1	2	2	2	2	2	2	2	2	2	1	1	1	2	2	2	2	1	2	2	1	2	2	2	2	2	2	1	3	1
1	2	2	2	1	3	1	2	1	2	2	1	2	3	2	1	3	4	1	2	3	4	3	1	1	2	2	1	1	2	2	4	4	2	2	2	2	1	2	2	3	2	3	3	4	4	4	4	3	2
1	1	2	3	1	3	2	0	0	0	2	2	0	2	1	0	2	2	0	2	0	2	0	2	2	4	0	3	0	0	3	4	4	1	0	0	0	3	2	2	2	0	3	3	1	3	1	2	2	2
1	1	1	3	1	4	1	0	0	1	1	0	1	2	2	3	4	2	2	1	1	4	4	2	4	3	4	4	4	3	0	0	0	2	0	2	2	3	2	2	0	1	1	2	0	3	1	1	2	1
1	1	1	3	2	3	1	1	1	1	1	1	1	1	1	1	1	1	1	1	1	3	1	2	2	3	1	2	3	0	1	1	2	1	1	1	2	2	0	1	1	2	3	2	4	4	4	3	3	3
2	1	1	2	2	3	1	0	2	2	0	1	1	1	0	3	3	3	1	1	1	2	2	4	4	0	3	3	4	4	1	2	1	1	4	0	0	1	2	3	2	1	0	1	3	4	0	2	3	4
1	1	1	3	1	3	1	1	2	3	3	1	2	2	2	2	1	2	2	2	2	2	2	2	2	3	2	1	2	1	2	2	3	2	1	2	2	2	2	2	2	2	2	3	3	3	3	3	2	3
1	2	1	2	1	4	2	2	2	2	2	2	2	2	2	2	2	2	2	2	2	2	2	2	2	2	2	2	2	2	2	2	2	2	2	2	2	2	2	2	2	2	2	2	2	2	2	2	2	2
1	1	1	1	1	4	1	1	1	1	1	1	1	1	1	1	1	1	1	1	1	2	2	2	2	2	2	2	2	2	2	2	2	2	2	2	2	2	2	2	2	2	2	2	2	2	2	2	2	2
1	2	1	1	1	3	1	2	2	2	2	2	2	2	2	2	2	2	2	2	2	2	2	2	2	2	2	2	2	2	2	2	2	2	2	2	2	2	2	2	2	2	2	2	2	2	2	2	2	2
1	1	1	2	2	4	1	2	2	2	2	2	2	2	2	2	2	2	2	2	2	2	2	2	2	2	2	2	2	2	2	2	2	2	2	2	2	2	2	2	2	2	2	2	2	2	2	2	2	2
1	1	2	2	2	3	1	2	2	1	2	2	1	2	1	2	1	2	1	2	1	2	0	3	2	2	2	1	2	2	2	2	2	2	2	2	2	1	2	1	2	2	2	2	2	1	3	1	1	3
1	1	1	3	1	4	1	2	2	2	2	2	2	2	2	2	2	2	2	2	2	2	2	2	2	2	2	2	2	2	2	2	2	2	2	2	2	2	2	2	2	2	2	2	2	2	2	2	2	2
1	1	2	1	1	3	1	4	4	4	2	4	2	4	1	4	2	4	4	2	4	4	2	4	1	1	4	2	4	2	2	4	1	1	1	2	2	2	2	4	4	4	4	4	4	2	4	4	2	2
1	2	1	1	1	3	1	2	1	3	2	3	2	3	2	3	3	3	2	1	2	2	2	2	1	2	2	2	2	2	2	3	1	2	2	2	3	2	3	4	2	3	3	2	2	3	2	3	3	2
2	1	1	1	1	3	1	1	4	4	4	4	2	3	1	1	2	1	4	4	4	2	2	2	4	2	4	4	2	4	2	1	1	2	1	1	2	2	3	2	2	1	3	4	4	4	4	4	4	4
2	2	1	2	1	4	1	2	2	2	2	2	2	2	2	2	2	2	2	2	2	2	2	2	2	2	2	2	2	2	2	2	2	2	2	2	2	2	2	2	1	2	2	2	2	2	2	2	2	2
2	1	1	2	1	3	1	1	1	2	2	2	2	2	1	1	1	2	2	2	2	2	2	2	2	2	2	2	2	2	2	2	2	2	2	2	2	2	2	2	2	2	2	2	2	2	2	2	2	2
1	2	1	3	1	3	1	3	3	3	3	3	3	3	3	3	3	3	3	3	3	3	3	3	3	3	3	3	3	3	3	3	3	3	3	3	3	3	3	3	3	3	3	3	3	3	3	3	3	3
1	1	1	1	1	4	1	2	1	2	2	1	2	2	2	2	3	2	2	2	2	3	2	3	2	3	3	2	3	2	2	2	2	3	2	3	2	3	3	2	2	2	2	2	2	2	2	2	2	2
1	2	1	2	1	4	1	2	2	1	1	1	0	1	1	0	0	1	1	0	0	1	2	1	1	1	1	1	1	1	1	0	2	1	1	1	1	0	0	0	1	1	1	1	2	1	1	1	1	1
1	1	1	2	1	3	1	2	2	2	2	2	2	2	2	2	2	2	2	2	2	3	2	3	2	1	2	3	2	1	1	1	2	2	1	2	2	2	2	2	2	2	2	2	2	2	2	2	2	2
2	1	1	1	1	3	2	0	4	1	0	2	0	0	0	3	1	1	3	0	0	1	2	1	1	4	2	1	1	1	0	0	0	3	0	3	2	2	2	2	2	2	2	2	2	2	2	2	2	2
2	1	1	2	1	3	1	1	2	1	0	0	1	3	1	1	2	2	2	1	1	0	0	0	3	3	4	4	4	3	4	4	3	2	1	1	1	1	2	2	0	0	4	4	3	3	2	2	1	1
1	1	1	2	1	2	1	0	0	1	1	0	2	2	3	3	4	4	1	1	2	2	0	0	4	4	1	1	2	2	3	3	4	4	0	0	0	0	1	1	2	2	4	4	1	1	3	3	2	2
1	2	1	1	2	3	1	3	3	2	2	1	1	0	0	4	4	1	1	2	2	3	3	4	4	0	0	1	1	2	2	3	3	4	4	0	0	0	1	1	2	2	3	3	2	2	3	3	1	1
1	2	1	1	2	2	1	0	0	1	1	2	2	3	3	4	4	0	0	1	1	2	2	3	3	4	4	1	1	2	2	3	3	4	4	0	0	1	1	2	2	3	3	4	4	0	0	1	1	2
1	1	1	2	1	4	1	2	1	2	2	1	2	1	3	1	2	2	2	2	2	1	2	3	1	2	3	1	2	3	2	1	2	1	2	2	2	1	3	2	4	3	3	2	2	1	2	2	2	1
1	1	2	2	1	3	1	1	2	0	0	1	0	0	1	2	0	0	1	0	1	2	0	1	1	0	2	3	2	1	2	1	2	2	1	0	2	3	2	3	2	1	2	3	3	2	2	1	1	2
1	2	2	3	2	4	1	2	2	2	2	2	2	2	2	2	2	2	2	2	2	1	1	1	1	1	2	1	1	2	1	2	2	2	2	2	1	1	1	1	1	1	1	1	1	1	1	1	1	1
2	1	1	3	1	3	1	0	0	0	0	0	0	0	0	0	0	0	0	0	0	1	1	1	1	1	0	0	0	0	1	1	1	1	1	1	0	0	0	0	0	0	0	0	0	0	0	0	1	1
1	2	1	2	2	3	1	2	2	2	2	2	2	0	0	0	1	1	1	0	1	1	0	0	0	0	1	1	1	1	0	0	0	0	0	0	0	0	0	0	0	0	0	0	0	0	0	0	0	0
2	1	2	2	1	3	1	1	2	1	1	2	1	2	1	2	1	1	0	0	0	4	2	2	2	1	2	2	1	2	1	1	2	2	1	2	2	1	1	1	1	1	3	1	4	4	4	3	4	4
2	1	2	3	2	2	1	1	1	1	1	2	1	2	2	2	2	0	0	0	0	2	2	0	2	2	1	1	1	1	1	1	1	1	2	2	1	2	2	1	2	1	2	2	2	2	2	2	2	2
2	1	1	2	1	2	1	1	1	0	0	2	2	3	3	4	3	4	1	1	2	2	3	3	4	4	0	0	1	1	1	2	2	2	3	3	0	0	0	1	1	1	2	2	2	3	3	3	4	4
1	2	2	3	1	3	1	0	0	1	1	2	2	3	3	4	4	0	0	1	1	2	2	3	3	0	0	1	1	2	2	3	3	4	4	4	0	1	2	3	0	1	2	3	4	0	1	2	3	4
1	1	2	3	1	3	1	0	0	2	2	2	2	4	2	0	0	2	3	3	0	0	0	2	2	3	0	4	2	2	0	0	0	4	0	4	4	4	4	4	4	4	2	2	2	2	2	2	1	1
1	2	2	3	1	4	2	0	2	3	1	1	2	3	1	0	2	1	1	3	4	4	4	4	4	4	4	4	4	4	4	0	0	0	0	2	0	1	2	3	2	1	0	4	1	2	3	2	1	4
3	1	1	2	2	1	2	0	0	1	1	2	2	3	3	4	4	0	0	1	1	2	2	3	3	4	4	0	0	1	1	2	2	3	3	4	4	0	0	1	1	2	2	3	4	4	0	0	1	1
1	2	1	2	1	2	2	3	3	2	2	1	1	0	0	0	4	4	3	3	2	2	1	1	0	0	4	4	3	3	2	2	1	1	0	0	4	4	3	3	2	2	1	1	0	0	4	4	3	3
2	1	1	2	1	3	1	0	0	1	1	2	2	3	3	4	4	4	0	0	1	1	2	2	3	3	4	4	0	0	1	1	2	2	3	3	4	4	0	0	1	1	2	2	3	3	4	4	0	0
2	1	1	2	2	2	1	4	4	4	0	0	1	1	2	2	3	3	4	4	0	0	1	1	2	2	3	3	4	4	0	0	1	1	2	2	3	3	4	4	0	0	1	1	2	2	3	3	4	4
2	1	1	2	2	2	2	0	0	1	1	2	2	3	3	4	4	4	4	4	2	2	1	1	1	1	0	0	0	0	2	2	2	2	3	3	3	3	3	2	2	2	2	2	1	1	1	0	0	0
1	2	2	2	2	3	1	0	3	3	1	2	0	1	2	3	1	3	1	1	0	1	2	3	3	1	1	2	2	3	1	2	1	1	1	1	0	2	2	3	3	1	0	0	1	2	1	2	1	3
2	2	2	3	2	2	2	0	1	1	2	2	2	2	1	1	1	0	0	0	1	1	1	2	2	2	2	1	1	1	0	0	0	0	1	1	1	2	2	2	1	1	1	3	3	3	1	1	1	3
1	1	1	2	1	2	1	2	2	3	3	2	2	1	1	1	2	2	2	1	1	1	2	2	3	4	4	4	1	1	0	0	4	4	1	1	0	0	4	4	4	1	1	1	2	2	2	3	3	3
2	1	2	3	2	2	1	0	1	2	3	3	2	1	0	4	3	2	1	0	4	3	2	1	0	4	3	2	1	0	4	3	2	1	0	4	3	2	1	0	4	3	2	1	0	4	3	2	1	0
1	2	1	2	1	1	1	0	0	0	0	0	0	0	0	0	0	0	0	0	0	0	0	0	0	0	0	0	0	0	0	0	0	0	0	0	0	0	0	0	0	0	0	0	0	0	0	0	0	0
2	1	1	2	1	2	1	1	1	1	1	1	1	1	1	1	1	1	1	1	1	1	1	1	1	1	1	1	1	1	1	1	1	1	1	1	1	1	1	1	1	1	1	1	1	1	1	1	1	1
1	1	2	3	2	3	1	2	2	2	2	2	2	2	2	2	2	2	2	2	2	2	2	2	2	2	2	2	2	2	2	2	2	2	2	2	2	2	2	2	2	2	2	2	2	2	2	2	2	2
1	1	2	3	2	3	1	3	3	3	3	3	3	3	3	3	3	3	3	3	3	3	3	3	3	3	3	3	3	3	3	3	3	3	3	3	3	3	3	3	3	3	3	3	3	3	3	3	3	3
1	1	1	3	2	2	1	4	4	4	4	4	4	4	4	4	4	4	4	4	4	4	4	4	4	4	4	4	4	4	4	4	4	4	4	4	4	4	4	4	4	4	4	4	4	4	4	4	4	4
2	2	1	2	2	3	1	0	0	0	0	0	0	0	0	0	0	0	0	0	0	0	0	0	0	0	0	0	0	0	0	0	0	0	0	0	1	1	1	1	1	1	1	1	1	1	1	1	1	1
3	1	2	3	2	3	1	1	1	1	1	1	1	1	1	1	1	1	1	1	1	1	1	1	1	1	1	1	1	1	1	1	1	1	1	1	2	2	2	2	2	2	2	2	2	2	2	2	2	2
[truncated: 5 more columns]
